# Supplementary material for: Workplace Bullying and Violence on Burnout Among Bangladeshi Registered Nurses: A Survey Following a Year of the COVID-19 Pandemic
Source: Int J Public Health. 2022 Oct 17;67:1604769. doi: 10.3389/ijph.2022.1604769 (PMC9618602; doi:10.3389/ijph.2022.1604769)
Supplement: Supplementary file 1 [file DataSheet1.XLS]

## Sheet: Sheet1
Age_cont	Gender	Marital_status	Educational_degree	Division_of_job_center	Monthly_income	Total_experience	Current_experience	Type_of_job	Level_of_hospital	Get_payment_timely	Sleeping_hours	Patients_serve_number	Working_hours	Night_working_hours	Time_for_taking_rest	Sufficient_equipment	Have_rewards	Training_against_wpv	Professional_title	violence_1	violence_2	violence_3	violence_4	violence_5	snaq_1	snaq_2	snaq_3	snaq_4	snaq_5	snaq_6	snaq_7	snaq_8	snaq_9	bms_1	bms_2	bms_3	bms_4	bms_5	bms_6	bms_7	bms_8	bms_9	bms_10	WPV_total_score	SNAQ_total_score	SNAQ_cat	BMS_total_score	BMS_mean_score	BMS_cat_5
29.2	Male	Married	Master's degree or above	Sylhet	15000	0.6	0.6	Private	Secondary	Yes	8	8	36	96	No	No	No	No	Senior Staff Nurse/Staff Nurse	0	2	0	0	0	1	1	1	2	2	1	1	3	1	4	3	2	1	1	3	4	2	5	4	2	13	non-exposed/<15	29	2.9	danger signs/2.5-3.4
26.2	Male	Unmarried	Bachelor's degree	Sylhet	17000	0.8	0.8	Private	Tertiary	Yes	8	20	42	84	Yes	No	No	No	Senior Staff Nurse/Staff Nurse	0	3	2	0	0	1	1	1	4	4	3	1	1	2	3	2	1	1	1	1	4	1	4	1	5	18	at high risk/15-22	19	1.9	very low/<2.5
23	Male	Unmarried	Diploma degree	Chattogram	20000	4	1	Private	Secondary	Yes	6	45	56	72	Yes	Yes	No	No	Senior Staff Nurse/Staff Nurse	0	0	0	0	0	2	2	2	2	2	2	1	1	1	4	4	4	1	1	1	1	1	2	1	0	15	at high risk/15-22	20	2	very low/<2.5
23	Male	Unmarried	Diploma degree	Sylhet	22000	0.8	0.6	Private	Tertiary	Yes	6	90	72	120	Yes	Yes	No	No	Senior Staff Nurse/Staff Nurse	0	2	0	0	0	1	1	2	1	1	2	1	1	2	4	1	2	2	1	3	1	4	4	4	2	12	non-exposed/<15	26	2.6	danger signs/2.5-3.4
25.4	Female	Unmarried	Diploma degree	Sylhet	14000	0.8	0.8	Private	Primary	Yes	8	15	56	96	Yes	Yes	No	No	Senior Staff Nurse/Staff Nurse	0	1	0	0	0	1	1	1	1	1	2	1	1	1	3	1	3	1	3	1	3	1	1	1	1	10	non-exposed/<15	18	1.8	very low/<2.5
28	Female	Unmarried	Bachelor's degree	Sylhet	30000	5	4.2	Govt	Tertiary	Yes	9	20	48	60	Yes	Yes	No	No	Senior Staff Nurse/Staff Nurse	1	1	0	0	0	1	1	1	1	1	1	1	1	1	3	2	1	1	1	1	1	1	1	1	2	9	non-exposed/<15	13	1.3	very low/<2.5
26	Female	Married	Diploma degree	Sylhet	18000	3	2	Private	Tertiary	Yes	10	20	42	84	Yes	Yes	Yes	Yes	Senior Staff Nurse/Staff Nurse	0	0	0	0	0	1	1	1	1	1	1	1	1	1	2	2	1	1	2	1	1	1	1	1	0	9	non-exposed/<15	13	1.3	very low/<2.5
25.3	Female	Unmarried	Diploma degree	Chattogram	19000	5.2	2.4	Govt	Primary	Yes	8	40	36	60	Yes	Yes	Yes	No	Senior Staff Nurse/Staff Nurse	0	0	0	0	1	1	2	1	1	1	2	1	1	2	3	3	3	2	4	4	1	1	1	1	1	12	non-exposed/<15	23	2.3	very low/<2.5
30.8	Male	Unmarried	Master's degree or above	Rangpur	25850	6.3	2.3	Govt	Secondary	Yes	6.5	15	40	60	Yes	No	No	No	Senior Staff Nurse/Staff Nurse	0	3	2	0	0	2	2	2	1	2	2	2	2	2	1	3	4	3	5	4	1	3	1	1	5	17	at high risk/15-22	26	2.6	danger signs/2.5-3.4
22	Female	Unmarried	Diploma degree	Khulna		1	0.5	Private	Secondary	Yes	8	22	36	70	No	Yes	Yes	Yes	Senior Staff Nurse/Staff Nurse	0	0	0	0	0	1	1	1	1	1	1	1	1	1	5	3	4	2	3	3	3	2	1	4	0	9	non-exposed/<15	30	3	danger signs/2.5-3.4
27	Male	Married	Master's degree or above	Sylhet	27000	4	2	Govt	Tertiary	Yes	9	30	40	60	No	Yes	No	No	Senior Staff Nurse/Staff Nurse	0	1	0	2	0	1	2	1	1	2	2	5	1	1	3	1	2	2	1	2	2	1	3	1	3	16	at high risk/15-22	18	1.8	very low/<2.5
25.2	Male	Unmarried	Diploma degree	Dhaka	27000	4	2	Govt	Tertiary	Yes	7	5	42	60	No	No	No	No	Senior Staff Nurse/Staff Nurse	0	0	0	0	0	1	1	1	1	1	3	1	1	1	2	2	1	1	1	2	2	1	7	7	0	11	non-exposed/<15	26	2.6	danger signs/2.5-3.4
30	Female	Married	Diploma degree	Dhaka	29000	4.2	2.5	Govt	Secondary	Yes	5	3042	42	84	No	No	Yes	No	Senior Staff Nurse/Staff Nurse	0	3	0	0	0	1	2	1	1	1	2	1	2	1	4	1	1	1	4	4	3	1	7	1	3	12	non-exposed/<15	27	2.7	danger signs/2.5-3.4
23	Male	Unmarried	Bachelor's degree	Sylhet	19500	2	2	Private	Tertiary	Yes	7	35	42	60	No	Yes	No	No	Senior Staff Nurse/Staff Nurse	2	3	1	0	0	1	2	2	5	4	5	3	4	4	2	3	1	1	4	4	1	1	3	4	6	30	targets of bullying/>22	24	2.4	danger signs/2.5-3.4
29.8	Female	Married	Diploma degree	Sylhet	30000	10	7	Govt	Tertiary	Yes	8	25	48	84	Yes	No	No	No	Senior Staff Nurse/Staff Nurse	0	0	0	0	0	1	1	1	1	1	1	3	1	2	5	1	1	1	7	5	1	1	1	1	0	12	non-exposed/<15	24	2.4	danger signs/2.5-3.4
28	Male	Married	Diploma degree	Dhaka	32000	6	2	Govt	Tertiary	Yes	7	7	48	60	No	Yes	No	No	Senior Staff Nurse/Staff Nurse	0	0	0	0	0	1	2	2	2	1	1	1	2	2	1	1	1	1	1	1	1	1	1	1	0	14	non-exposed/<15	10	1	very low/<2.5
22	Female	Married	Diploma degree	Khulna	14000	2	2	Private	Tertiary	Yes	6	26	36	260	Yes	Yes	No	Yes	Senior Staff Nurse/Staff Nurse	0	2	0	0	0	1	1	1	1	1	3	1	1	1	4	4	1	1	4	3	3	3	3	1	2	11	non-exposed/<15	27	2.7	danger signs/2.5-3.4
22.2	Female	Unmarried	Diploma degree	Sylhet	10000	1	0.6	Private	Tertiary	Yes	6	30	45	52	Yes	Yes	No	No	Senior Staff Nurse/Staff Nurse	0	0	0	0	0	1	1	1	1	1	1	2	1	1	2	2	1	1	2	2	1	1	1	1	0	10	non-exposed/<15	14	1.4	very low/<2.5
22	Female	Unmarried	Bachelor's degree	Sylhet	17000	2	2	Private	Tertiary	Yes	6	10	56	12	Yes	Yes	No	No	Senior Staff Nurse/Staff Nurse	0	0	0	0	0	1	1	1	1	1	1	1	1	1	2	2	1	1	2	1	2	1	3	1	0	9	non-exposed/<15	16	1.6	very low/<2.5
30	Female	Married	Bachelor's degree	Sylhet	30000	6	5	Govt	Tertiary	Yes	8	40	8	60	No	Yes	No	No	Senior Staff Nurse/Staff Nurse	0	0	0	0	0	2	3	1	1	1	1	5	1	1	3	1	2	1	1	2	2	1	3	1	0	16	at high risk/15-22	17	1.7	very low/<2.5
23.2	Female	Unmarried	Diploma degree	Dhaka	15000	1.3	0.8	Private	Tertiary	Yes	6	20	50	50	Yes	Yes	No	No	Senior Staff Nurse/Staff Nurse	0	1	0	0	0	1	2	2	1	2	1	1	1	1	3	3	4	1	4	3	3	1	7	1	1	12	non-exposed/<15	30	3	danger signs/2.5-3.4
25.9	Female	Unmarried	Diploma degree	Dhaka	20000	3.8	0.9	NGO	Community/Union	Yes	8	50	60	60	Yes	Yes	No	Yes	Senior Staff Nurse/Staff Nurse	0	1	0	0	0	1	1	1	1	1	1	1	1	1	3	1	1	1	1	1	3	1	3	1	1	9	non-exposed/<15	16	1.6	very low/<2.5
28	Female	Unmarried	Diploma degree	Sylhet	19175	5	2	Private	Secondary	Yes	7	25	42	84	Yes	Yes	Yes	Yes	Senior Staff Nurse/Staff Nurse	1	0	0	1	1	1	1	1	1	1	1	1	1	1	2	1	1	2	1	1	2	1	1	1	3	9	non-exposed/<15	13	1.3	very low/<2.5
28	Male	Married	Master's degree or above	Rangpur	25300	5	1	Govt	Tertiary	Yes	7.5	50	36	60	Yes	No	No	No	Senior Staff Nurse/Staff Nurse	0	0	0	0	0	2	1	2	1	2	2	2	2	1	4	3	3	3	3	3	2	2	2	3	0	15	at high risk/15-22	28	2.8	danger signs/2.5-3.4
42	Female	Married	Bachelor's degree	Sylhet	40000	16	13	Govt	Tertiary	Yes	8	40	40	60	No	Yes	No	No	Senior Staff Nurse/Staff Nurse	0	1	0	2	0	1	2	1	1	2	2	5	1	1	3	1	2	2	1	3	2	1	3	1	3	16	at high risk/15-22	19	1.9	very low/<2.5
26	Female	Unmarried	Bachelor's degree	Dhaka	27000	2.2	0.2	Autocratic	Tertiary	Yes	6	30	36	72	Yes	Yes	Yes	Yes	Senior Staff Nurse/Staff Nurse	0	0	0	0	0	1	1	1	1	2	1	1	1	1	4	4	1	1	3	3	4	3	3	1	0	10	non-exposed/<15	27	2.7	danger signs/2.5-3.4
23	Female	Unmarried	Diploma degree	Sylhet	18000	2	0.6	Private	Tertiary	Yes	8	80	42	84	Yes	No	No	No	Senior Staff Nurse/Staff Nurse	0	3	0	0	0	1	1	1	1	1	1	2	2	1	7	1	1	1	1	1	1	1	1	1	3	11	non-exposed/<15	16	1.6	very low/<2.5
28	Female	Married	Bachelor's degree	Dhaka	29000	4.5	2.5	Govt	Tertiary	Yes	6	60	36	60	No	No	No	No	Senior Staff Nurse/Staff Nurse	0	0	0	0	0	1	1	1	1	3	1	1	1	1	2	1	2	1	1	1	1	1	2	1	0	11	non-exposed/<15	13	1.3	very low/<2.5
28.4	Female	Unmarried	Diploma degree	Dhaka	32000	6.5	6	Govt	Tertiary	Yes	7	30	36	48	Yes	No	Yes	No	Senior Staff Nurse/Staff Nurse	1	1	1	0	0	2	2	2	2	2	2	1	2	2	2	2	2	2	2	2	2	2	2	2	3	17	at high risk/15-22	20	2	very low/<2.5
25.5	Female	Married	Diploma degree	Chattogram	30000	3.4	2.5	NGO	Secondary	Yes	7	18	48	102	Yes	No	No	No	Senior Staff Nurse/Staff Nurse	0	0	0	1	0	1	2	1	2	1	1	1	1	1	3	4	3	1	2	2	3	1	2	1	1	11	non-exposed/<15	22	2.2	very low/<2.5
25	Female	Unmarried	Bachelor's degree	Dhaka	29000	5	4	Govt	Tertiary	Yes	5.5	50	36	60	Yes	No	No	Yes	Senior Staff Nurse/Staff Nurse	0	2	0	0	0	2	2	1	2	1	1	1	1	1	4	3	1	1	1	1	4	1	4	1	2	12	non-exposed/<15	21	2.1	very low/<2.5
33.7	Female	Divorced	Bachelor's degree	Dhaka	33000	8	4	Govt	Tertiary	Yes	6	60	36	60	Yes	No	Yes	No	Senior Staff Nurse/Staff Nurse	0	1	1	0	0	2	2	1	1	1	1	2	2	2	2	3	3	3	2	2	2	2	2	4	2	14	non-exposed/<15	25	2.5	danger signs/2.5-3.4
35	Female	Married	Master's degree or above	Barishal	26000	4.3	4.3	Govt	Tertiary	Yes	5	20	36	60	No	No	Yes	Yes	Senior Staff Nurse/Staff Nurse	0	1	0	0	0	1	1	1	1	1	1	1	1	1	1	1	1	1	1	1	1	1	1	1	1	9	non-exposed/<15	10	1	very low/<2.5
24.9	Female	Unmarried	Bachelor's degree	Dhaka	28000	2.5	2.5	Autocratic	Tertiary	Yes	6	20	36	84	Yes	Yes	Yes	Yes	Senior Staff Nurse/Staff Nurse	0	0	0	0	0	1	1	2	1	1	2	1	1	1	5	4	1	1	1	1	4	1	4	1	0	11	non-exposed/<15	23	2.3	very low/<2.5
23.5	Female	Unmarried	Diploma degree	Dhaka	17000	2	1.5	Private	Tertiary	No	7	25	52	63	Yes	No	No	No	Senior Staff Nurse/Staff Nurse	0	1	0	0	0	1	1	1	1	1	2	1	1	2	3	3	6	1	1	3	3	3	3	3	1	11	non-exposed/<15	29	2.9	danger signs/2.5-3.4
27	Female	Unmarried	Diploma degree	Dhaka	26000	2.5	2.2	Govt	Primary	Yes	7	30	36	60	No	No	No	No	Senior Staff Nurse/Staff Nurse	0	0	0	0	0	1	1	1	1	2	1	1	1	2	3	4	3	1	1	4	4	1	4	1	0	11	non-exposed/<15	26	2.6	danger signs/2.5-3.4
23	Female	Unmarried	Diploma degree	Sylhet	17000	0.5	0.5	Private	Secondary	Yes	6	6	47	72	No	Yes	No	No	Senior Staff Nurse/Staff Nurse	0	0	0	0	0	1	1	1	1	1	1	2	1	1	4	2	1	1	1	1	2	1	2	1	0	10	non-exposed/<15	16	1.6	very low/<2.5
42.7	Female	Married	Bachelor's degree	Dhaka	42000	20.2	14.2	Govt	Tertiary	Yes	6	20	36	60	Yes	Yes	Yes	No	Senior Staff Nurse/Staff Nurse	0	1	0	0	0	2	1	1	2	2	2	1	2	1	2	2	2	1	2	2	1	1	2	2	1	14	non-exposed/<15	17	1.7	very low/<2.5
26.3	Male	Married	Diploma degree	Sylhet	25000	5	2	Private	Tertiary	Yes	3	30	36	60	Yes	No	No	No	Senior Staff Nurse/Staff Nurse	0	0	0	0	0	1	1	1	1	1	1	1	1	1	1	1	1	1	1	1	1	1	1	1	0	9	non-exposed/<15	10	1	very low/<2.5
26.2	Female	Unmarried	Diploma degree	Dhaka	16000	5.7	3.6	Private	Tertiary	Yes	4	18	48	80	No	No	No	No	Senior Staff Nurse/Staff Nurse	3	3	0	0	0	2	5	2	5	2	2	2	5	5	3	4	1	1	4	4	3	1	2	7	6	30	targets of bullying/>22	30	3	danger signs/2.5-3.4
25	Female	Unmarried	Diploma degree	Rangpur	8000	9	9	Private	Primary	Yes	8	30	36	60	No	No	No	No	Senior Staff Nurse/Staff Nurse	0	1	0	0	0	1	1	1	1	1	5	5	5	1	1	1	1	1	1	1	1	1	1	1	1	21	at high risk/15-22	10	1	very low/<2.5
24.7	Female	Unmarried	Diploma degree	Dhaka	27000	4.2	0.9	Govt	Tertiary	Yes	6	30	36	60	Yes	No	No	No	Senior Staff Nurse/Staff Nurse	0	2	1	0	0	2	2	2	2	2	2	2	2	2	2	2	2	1	2	3	2	1	1	2	3	18	at high risk/15-22	18	1.8	very low/<2.5
25.4	Male	Unmarried	Bachelor's degree	Sylhet	17000	1	0.6	Private	Tertiary	Yes	6	25	42	84	No	No	No	No	Senior Staff Nurse/Staff Nurse	2	3	0	0	0	2	1	1	1	2	3	1	1	3	2	3	4	1	2	5	3	2	2	3	5	15	at high risk/15-22	27	2.7	danger signs/2.5-3.4
44.9	Female	Married	Bachelor's degree	Mymensingh	44000	18	18	Govt	Tertiary	Yes	6	100	42	60	No	No	No	No	Senior Staff Nurse/Staff Nurse	0	3	1	0	0	4	5	4	5	5	5	5	5	3	4	4	3	3	2	3	4	1	3	1	4	41	targets of bullying/>22	28	2.8	danger signs/2.5-3.4
26.5	Female	Unmarried	Master's degree or above	Dhaka	28000	4	3	Autocratic	Tertiary	Yes	7	60	36	60	Yes	Yes	Yes	No	Supervisor/Matron/In-charge	0	0	0	0	0	1	2	1	1	5	5	1	1	1	7	4	4	3	2	2	1	1	2	2	0	18	at high risk/15-22	28	2.8	danger signs/2.5-3.4
25	Female	Married	Diploma degree	Dhaka	22000	3.2	2.4	Private	Tertiary	Yes	6	6	48	96	Yes	Yes	No	Yes	Senior Staff Nurse/Staff Nurse	0	0	0	1	0	1	1	2	1	1	1	3	3	1	3	3	1	1	1	3	3	1	3	3	1	14	non-exposed/<15	22	2.2	very low/<2.5
25	Female	Married	Diploma degree	Sylhet	18000	4	1	Private	Primary	Yes	6	30	36	12	No	Yes	Yes	Yes	Senior Staff Nurse/Staff Nurse	1	1	1	1	1	2	1	1	1	1	1	1	1	1	1	2	2	2	2	1	3	1	1	1	5	10	non-exposed/<15	16	1.6	very low/<2.5
26	Female	Unmarried	Master's degree or above	Dhaka	27000	4.5	0.1	Govt	Tertiary	Yes	8	60	36	60	No	Yes	No	Yes	Senior Staff Nurse/Staff Nurse	0	0	0	0	0	1	1	1	1	1	1	1	1	1	1	1	1	1	1	1	3	1	4	1	0	9	non-exposed/<15	15	1.5	very low/<2.5
32	Male	Married	Master's degree or above	Dhaka	30000	8	4	Govt	Tertiary	Yes	8	20	36	60	Yes	No	No	No	Senior Staff Nurse/Staff Nurse	1	3	2	0	0	2	1	1	1	1	1	1	1	1	3	1	1	1	3	1	1	1	3	4	6	10	non-exposed/<15	19	1.9	very low/<2.5
24.4	Female	Married	Bachelor's degree	Dhaka	20000	2.6	1	Private	Tertiary	Yes	8	30	36	84	No	Yes	No	Yes	Senior Staff Nurse/Staff Nurse	0	0	0	0	0	1	1	1	1	1	2	2	1	1	1	1	1	1	1	2	1	2	4	4	0	11	non-exposed/<15	18	1.8	very low/<2.5
23	Male	Unmarried	Diploma degree	Dhaka	12000	1.3		Private	Primary	No	7	40	60	96	No	Yes	No	No	Senior Staff Nurse/Staff Nurse	0	0	0	0	0	1	1	1	1	1	1	1	1	1	1	1	1	1	1	1	4	2	3	1	0	9	non-exposed/<15	16	1.6	very low/<2.5
26	Female	Married	Diploma degree	Sylhet	20000	3.5	3	Private	Tertiary	No	8	15	42	84	No	Yes	No	No	Senior Staff Nurse/Staff Nurse	0	0	0	0	0	1	2	2	1	2	2	1	2	1	4	4	1	1	1	1	4	1	7	1	0	14	non-exposed/<15	25	2.5	danger signs/2.5-3.4
36	Female	Married	Bachelor's degree	Dhaka	30000	7	1	Govt	Secondary	Yes	5	50	36	60	No	No	No	No	Senior Staff Nurse/Staff Nurse	0	0	0	0	0	2	2	2	2	2	2	2	2	1	5	3	1	1	3	4	3	2	2	1	0	17	at high risk/15-22	25	2.5	danger signs/2.5-3.4
33	Female	Married	Bachelor's degree	Dhaka	27000	7	4	Govt	Tertiary	Yes	6	10	36	60	Yes	No	Yes	No	Senior Staff Nurse/Staff Nurse	0	0	0	0	0	1	1	2	1	1	1	1	2	1	2	2	3	2	2	3	2	2	2	2	0	11	non-exposed/<15	22	2.2	very low/<2.5
25.2	Male	Unmarried	Diploma degree	Dhaka		3	3	Private	Tertiary	No	8	30	48	96	No	Yes	No	Yes	Senior Staff Nurse/Staff Nurse	0	1	0	0	0	2	1	1	1	1	3	2	1	1	3	2	3	1	1	2	4	3	4	1	1	13	non-exposed/<15	24	2.4	danger signs/2.5-3.4
23.8	Male	Unmarried	Diploma degree	Dhaka	16000	0.8	0.8	Private	Tertiary	Yes	6.5	3	52	60	No	Yes	No	Yes	Senior Staff Nurse/Staff Nurse	0	3	0	0	0	2	2	1	1	1	1	1	1	1	4	2	1	1	2	1	3	1	4	1	3	11	non-exposed/<15	20	2	very low/<2.5
26.3	Female	Married	Diploma degree	Sylhet	17000	0.8	0.8	Private	Tertiary	Yes	8	16	49	72	Yes	No	No	No	Senior Staff Nurse/Staff Nurse	0	0	0	0	0	2	1	1	1	3	1	1	1	1	7	5	1	1	1	1	4	3	1	2	0	12	non-exposed/<15	26	2.6	danger signs/2.5-3.4
23	Female	Unmarried	Diploma degree	Sylhet	21000	4	4	Private	Tertiary	Yes	12	4	36	12	No	Yes	No	No	Senior Staff Nurse/Staff Nurse	0	3	0	0	0	1	1	1	1	1	1	1	1	1	7	7	7	1	1	1	3	1	1	1	3	9	non-exposed/<15	30	3	danger signs/2.5-3.4
25.3	Male	Unmarried	Diploma degree	Sylhet	19000	3.2	1	Private	Tertiary	Yes	6	50	70	80	No	Yes	No	No	Senior Staff Nurse/Staff Nurse	0	1	0	0	0	2	2	1	1	1	1	2	2	1	2	3	1	1	1	3	1	1	1	1	1	13	non-exposed/<15	15	1.5	very low/<2.5
27	Female	Married	Diploma degree	Sylhet	27120	2.5	2.5	Govt	Tertiary	Yes	5	50	48	60	No	No	Yes	No	Senior Staff Nurse/Staff Nurse	0	0	0	1	0	2	1	2	1	1	1	2	2	1	2	1	1	1	1	2	1	1	1	1	1	13	non-exposed/<15	12	1.2	very low/<2.5
24	Female	Married	Diploma degree	Dhaka	22000	2.8	2.8	Private	Community/Union	Yes	9	22	36	84	Yes	Yes	Yes	No	Senior Staff Nurse/Staff Nurse	0	3	2	0	0	2	2	2	2	2	5	2	2	2	3	1	2	3	3	2	4	3	5	1	5	21	at high risk/15-22	27	2.7	danger signs/2.5-3.4
25	Male	Married	Diploma degree	Chattogram	17000	2.3	2.3	Private	Secondary	Yes	7	20	40	12	Yes	Yes	Yes	No	Senior Staff Nurse/Staff Nurse	0	0	0	0	0	1	1	1	1	1	1	1	1	1	1	1	1	1	1	1	1	1	3	1	0	9	non-exposed/<15	12	1.2	very low/<2.5
25.2	Female	Married	Diploma degree	Dhaka	22000	2	0.1	Private	Tertiary	Yes	7	12	56	60	No	No	No	No	Senior Staff Nurse/Staff Nurse	0	0	0	0	0	1	1	1	1	1	1	1	1	1	4	3	1	1	1	1	1	1	6	1	0	9	non-exposed/<15	20	2	very low/<2.5
32	Male	Married	Master's degree or above	Dhaka	32000	8	4	Govt	Tertiary	Yes	8	6	40	36	Yes	No	No	No	Senior Staff Nurse/Staff Nurse	0	2	1	0	0	2	3	2	4	2	4	2	2	1	2	4	4	2	2	4	3	2	4	3	3	22	at high risk/15-22	30	3	danger signs/2.5-3.4
25	Male	Married	Bachelor's degree	Dhaka	13000	0.7	0.7	Private	Secondary	Yes	7	15	42	10	Yes	No	No	No	Senior Staff Nurse/Staff Nurse	0	1	0	0	0	1	1	1	1	1	1	1	1	1	3	1	1	1	1	1	1	1	1	1	1	9	non-exposed/<15	12	1.2	very low/<2.5
24	Male	Unmarried	Diploma degree	Sylhet	17600	2.2	2	Private	Tertiary	Yes	7	3	84	84	Yes	Yes	No	Yes	Senior Staff Nurse/Staff Nurse	0	2	0	0	0	2	1	1	1	1	2	1	1	1	6	2	1	1	1	1	1	1	2	1	2	11	non-exposed/<15	17	1.7	very low/<2.5
25	Female	Unmarried	Diploma degree	Chattogram	45000	4	4	NGO	Primary	Yes	8	30	30	60	Yes	Yes	Yes	Yes	Senior Staff Nurse/Staff Nurse	0	0	0	0	0	1	1	1	1	1	1	1	1	1	3	1	1	1	2	1	1	1	1	1	0	9	non-exposed/<15	13	1.3	very low/<2.5
26	Female	Unmarried	Diploma degree	Sylhet	13000	3.8	3.8	Private	Secondary	Yes	7	5	47		No	Yes	No	No	Senior Staff Nurse/Staff Nurse	0	0	0	0	0	1	1	1	1	1	1	1	1	1	3	2	2	1	1	1	1	1	5	1	0	9	non-exposed/<15	18	1.8	very low/<2.5
23.2	Female	Unmarried	Diploma degree	Dhaka	55000	2	0.7	NGO	Secondary	Yes	6	14	42	60	Yes	Yes	No	No	Senior Staff Nurse/Staff Nurse	0	0	0	0	0	1	1	1	1	2	1	4	1	1	4	3	3	1	1	4	1	1	4	1	0	13	non-exposed/<15	23	2.3	very low/<2.5
31	Female	Married	Bachelor's degree	Dhaka	30000	11	2.4	Govt	Tertiary	Yes	5	30	36	60	Yes	Yes	No	No	Senior Staff Nurse/Staff Nurse	0	0	0	0	0	1	1	2	1	1	2	1	1	1	4	3	3	1	1	1	3	2	5	1	0	11	non-exposed/<15	24	2.4	danger signs/2.5-3.4
40	Female	Married	Bachelor's degree	Khulna	25000	7	7	Govt	Primary	Yes	7	50	42	48	No	No	No	No	Senior Staff Nurse/Staff Nurse	0	1	0	0	0	2	1	2	1	2	2	1	2	1	3	1	1	1	3	3	3	1	4	1	1	14	non-exposed/<15	21	2.1	very low/<2.5
27	Female	Unmarried	Master's degree or above	Dhaka	27000	3	0.3	Autocratic	Tertiary	Yes	6	20	36	48	No	Yes	No	No	Senior Staff Nurse/Staff Nurse	0	1	0	0	0	2	1	1	1	1	1	1	1	1	4	3	3	2	3	3	3	1	4	3	1	10	non-exposed/<15	29	2.9	danger signs/2.5-3.4
24	Female	Unmarried	Diploma degree	Sylhet	19000	2.6	2.6	Private	Secondary	Yes	6	8	47	72	No	Yes	No	No	Senior Staff Nurse/Staff Nurse	0	0	0	0	0	1	1	1	1	1	1	2	2	1	3	2	2	1	1	1	2	1	6	1	0	11	non-exposed/<15	20	2	very low/<2.5
24.8	Male	Unmarried	Diploma degree	Dhaka	40000	4.2	2	Autocratic	Tertiary	Yes	4	10	36	60	Yes	Yes	No	No	Senior Staff Nurse/Staff Nurse	0	0	0	0	0	2	3	1	1	4	2	2	3	2	1	1	1	1	1	1	4	1	4	1	0	20	at high risk/15-22	16	1.6	very low/<2.5
28	Female	Unmarried	Bachelor's degree	Sylhet	20000	4	4.3	Private	Secondary	No	8	50	42	12	No	No	No	No	Senior Staff Nurse/Staff Nurse	0	0	3	0	0	1	1	1	1	1	1	3	1	1	4	1	1	1	1	1	1	1	4	3	3	11	non-exposed/<15	18	1.8	very low/<2.5
24.6	Female	Unmarried	Bachelor's degree	Dhaka	19000	10	5	Private	Tertiary	Yes	7	15	48	96	No	Yes	Yes	Yes	Senior Staff Nurse/Staff Nurse	0	0	0	0	1	2	1	2	2	2	2	2	2	1	2	2	2	1	1	2	1	2	4	1	1	16	at high risk/15-22	18	1.8	very low/<2.5
32	Female	Married	Bachelor's degree	Sylhet	33000	10	6	Govt	Tertiary	Yes	8	15	36	60	No	No	No	No	Senior Staff Nurse/Staff Nurse	1	1	0	0	0	2	2	2	2	2	2	2	2	2	5	3	4	2	2	2	4	2	3	3	2	18	at high risk/15-22	30	3	danger signs/2.5-3.4
26.3	Female	Married	Master's degree or above	Dhaka	28000	3	1.8	Autocratic	Tertiary	Yes	6	18	36	72	Yes	Yes	No	No	Senior Staff Nurse/Staff Nurse	0	3	0	0	0	2	2	2	1	2	2	5	3	1	4	5	3	1	1	4	6	1	4	1	3	20	at high risk/15-22	30	3	danger signs/2.5-3.4
24	Female	Unmarried	Diploma degree	Dhaka	18000	1.8	0.8	Private	Tertiary	Yes	7	40	56	27	Yes	Yes	Yes	Yes	Senior Staff Nurse/Staff Nurse	0	0	0	0	0	1	1	1	1	1	1	1	1	1	3	3	3	1	1	2	1	1	1	1	0	9	non-exposed/<15	17	1.7	very low/<2.5
40	Female	Married	Master's degree or above	Sylhet	35560	18	8	Govt	Tertiary	Yes	8	20	48	60	No	Yes	No	No	Senior Staff Nurse/Staff Nurse	0	3	0	0	0	2	2	2	2	2	2	2	2	2	1	1	1	1	7	7	1	1	7	1	3	18	at high risk/15-22	28	2.8	danger signs/2.5-3.4
30	Male	Unmarried	Diploma degree	Sylhet	27000	4	2	Govt	Tertiary	Yes	7	35	36	60	Yes	No	No	No	Senior Staff Nurse/Staff Nurse	1	1	0	0	0	1	2	2	1	2	2	2	2	1	2	2	3	1	2	4	2	2	2	3	2	15	at high risk/15-22	23	2.3	very low/<2.5
27	Male	Married	Bachelor's degree	Rangpur	27000	2	1	Govt	Secondary	Yes	9	59	36	48	No	Yes	No	Yes	Senior Staff Nurse/Staff Nurse	0	0	0	0	0	2	1	2	1	1	1	1	1	1	3	1	1	1	1	2	3	1	4	1	0	11	non-exposed/<15	18	1.8	very low/<2.5
25.3	Male	Unmarried	Bachelor's degree	Sylhet	26000	4	4	Private	Secondary	Yes	8	50	36	84	No	Yes	No	Yes	Supervisor/Matron/In-charge	0	1	0	0	0	1	1	1	1	1	1	1	1	1	4	1	3	1	4	1	3	2	1	1	1	9	non-exposed/<15	21	2.1	very low/<2.5
25.2	Female	Unmarried	Bachelor's degree	Dhaka	27800	1	0.2	Autocratic	Tertiary	Yes	6	45	42	72	Yes	No	Yes	No	Senior Staff Nurse/Staff Nurse	0	0	1	0	0	1	1	1	1	2	1	1	2	1	3	1	2	1	1	1	3	1	2	1	1	11	non-exposed/<15	16	1.6	very low/<2.5
25.8	Male	Unmarried	Bachelor's degree	Sylhet	26000	5	2.5	Govt	Primary	Yes	6	35	36	60	No	No	No	No	Senior Staff Nurse/Staff Nurse	1	1	0	0	0	1	1	1	1	1	1	1	1	1	1	1	1	1	1	1	1	1	1	1	2	9	non-exposed/<15	10	1	very low/<2.5
28	Female	Unmarried	Master's degree or above	Dhaka	17000	3.5	2.5	Govt	Tertiary	Yes	6	25	42	60	Yes	No	Yes	No	Senior Staff Nurse/Staff Nurse	0	0	0	0	0	1	1	2	2	1	2	1	2	2	2	4	3	1	2	3	4	4	3	4	0	14	non-exposed/<15	30	3	danger signs/2.5-3.4
26	Female	Married	Diploma degree	Sylhet	19000	4	4	Private	Tertiary	Yes	8	50	36	70	Yes	Yes	Yes	Yes	Senior Staff Nurse/Staff Nurse	1	0	0	0	0	3	1	1	1	1	1	1	1	2	2	1	1	1	1	1	1	1	1	1	1	12	non-exposed/<15	11	1.1	very low/<2.5
27	Male	Married	Master's degree or above	Dhaka	27000	5.2	0.9	Govt	Tertiary	No	8	50	36	60	No	Yes	No	No	Senior Staff Nurse/Staff Nurse	2	2	1	0	0	2	1	1	2	1	1	1	1	2	5	3	3	3	1	2	1	2	5	4	5	12	non-exposed/<15	29	2.9	danger signs/2.5-3.4
32.4	Female	Married	Diploma degree	Dhaka	27000	8	1.1	Govt	Tertiary	Yes	6	25	36	48	Yes	No	Yes	No	Senior Staff Nurse/Staff Nurse	0	0	0	0	0	2	2	2	2	2	2	1	1	1	1	1	1	1	1	1	1	1	1	1	0	15	at high risk/15-22	10	1	very low/<2.5
30	Female	Married	Diploma degree	Dhaka	33000	10	4	Govt	Tertiary	Yes	8	50	36	60	No	No	No	No	Senior Staff Nurse/Staff Nurse	0	3	0	0	0	2	2	2	2	2	2	2	2	1	4	3	4	1	4	3	4	4	2	1	3	17	at high risk/15-22	30	3	danger signs/2.5-3.4
26	Male	Unmarried	Bachelor's degree	Chattogram	27000	5	2.4	Govt	Tertiary	Yes	8	10	48	0	Yes	No	No	Yes	Supervisor/Matron/In-charge	0	0	1	0	0	1	2	2	2	1	2	2	3	1	3	3	2	1	3	2	2	3	3	2	1	16	at high risk/15-22	24	2.4	danger signs/2.5-3.4
31.2	Female	Married	Diploma degree	Dhaka	30000	8.1	4.6	Govt	Tertiary	Yes	6	60	36	60	Yes	No	No	No	Senior Staff Nurse/Staff Nurse	0	1	0	0	0	2	2	2	2	2	4	2	4	2	2	3	3	3	3	4	3	3	3	3	1	22	at high risk/15-22	30	3	danger signs/2.5-3.4
26	Male	Married	Diploma degree	Sylhet	27500	4	1	Govt	Tertiary	Yes	8	125	36	60	Yes	Yes	No	Yes	Senior Staff Nurse/Staff Nurse	0	0	0	0	0	1	1	1	1	1	1	1	1	1	4	4	1	1	2	1	1	1	4	1	0	9	non-exposed/<15	20	2	very low/<2.5
40	Female	Married	Diploma degree	Sylhet	34000	13	7	Govt	Tertiary	Yes	8	45	36	60	No	Yes	No	No	Senior Staff Nurse/Staff Nurse	0	0	0	0	0	2	3	1	1	1	1	5	1	1	3	1	2	1	1	1	2	1	3	1	0	16	at high risk/15-22	16	1.6	very low/<2.5
25	Female	Unmarried	Diploma degree	Sylhet	18000	3	3	Private	Tertiary	Yes	6	15	36	70	Yes	Yes	No	No	Senior Staff Nurse/Staff Nurse	0	1	0	0	0	2	1	1	1	2	2	2	2	2	4	3	3	2	2	4	2	2	2	1	1	15	at high risk/15-22	25	2.5	danger signs/2.5-3.4
27.2	Male	Married	Bachelor's degree	Chattogram	27000	4.2	2.3	Govt	Secondary	Yes	8	40	40	72	Yes	Yes	Yes	Yes	Senior Staff Nurse/Staff Nurse	0	3	3	0	0	2	2	2	1	2	1	1	1	1	3	4	2	1	3	2	2	1	3	2	6	13	non-exposed/<15	23	2.3	very low/<2.5
46.4	Female	Married	Master's degree or above	Dhaka	55000	26	22	Govt	Tertiary	Yes	6	15	36	40	Yes	No	Yes	No	Senior Staff Nurse/Staff Nurse	1	1	1	0	0	2	2	2	2	2	2	2	2	1	2	2	1	1	1	2	5	1	3	1	3	17	at high risk/15-22	19	1.9	very low/<2.5
30	Female	Unmarried	Master's degree or above	Sylhet	27000	7	2	Govt	Tertiary	Yes	6	30	36	60	No	No	No	No	Senior Staff Nurse/Staff Nurse	0	3	0	2	0	2	3	1	5	3	3	3	1	2	2	3	1	7	1	2	1	1	7	2	5	23	targets of bullying/>22	27	2.7	danger signs/2.5-3.4
25.3	Female	Unmarried	Bachelor's degree	Dhaka	26000	1.8	0.7	NGO	Tertiary	No	10	10	42	12	Yes	No	No	No	Senior Staff Nurse/Staff Nurse	0	0	0	0	0	1	1	1	1	1	2	1	1	1	1	1	1	2	1	1	1	1	1	1	0	10	non-exposed/<15	11	1.1	very low/<2.5
24	Female	Unmarried	Diploma degree	Sylhet	17000	0.8	0.8	Private	Tertiary	Yes	6	15	42	84	Yes	Yes	No	No	Senior Staff Nurse/Staff Nurse	0	0	0	0	0	1	1	1	1	1	2	1	1	1	3	1	1	1	4	2	4	1	4	1	0	10	non-exposed/<15	22	2.2	very low/<2.5
30	Female	Married	Bachelor's degree	Sylhet	26000	5	6	Private	Tertiary	Yes	8	36	42	36	No	Yes	No	No	Senior Staff Nurse/Staff Nurse	0	0	0	0	0	1	1	1	1	2	1	1	1	1	3	3	2	1	1	3	3	1	4	1	0	10	non-exposed/<15	22	2.2	very low/<2.5
23	Female	Unmarried	Bachelor's degree	Sylhet	26000	2	1	Govt	Tertiary	Yes	5	120	48	84	No	No	Yes	Yes	Senior Staff Nurse/Staff Nurse	0	0	3	0	0	1	1	1	1	1	1	1	1	1	3	4	1	1	3	4	2	1	4	1	3	9	non-exposed/<15	24	2.4	danger signs/2.5-3.4
27	Female	Married	Diploma degree	Dhaka	18000	5	5	Private	Secondary	Yes	8	85	48	12	No	Yes	No	Yes	Senior Staff Nurse/Staff Nurse	0	0	0	1	0	1	1	1	1	1	1	1	5	3	1	3	1	1	4	1	1	1	4	1	1	15	at high risk/15-22	18	1.8	very low/<2.5
30	Female	Married	Diploma degree	Sylhet	30000	6	5	Govt	Tertiary	Yes	8	30	36	60	No	Yes	No	No	Senior Staff Nurse/Staff Nurse	0	0	0	0	0	2	3	1	1	1	1	5	1	1	3	1	2	1	1	2	2	1	3	1	0	16	at high risk/15-22	17	1.7	very low/<2.5
33	Female	Married	Diploma degree	Chattogram	28000	12	1.4	Govt	Primary	Yes	7	40	52	80	No	No	No	No	Supervisor/Matron/In-charge	0	0	0	0	0	1	1	1	1	2	1	1	1	1	1	1	1	1	4	1	1	1	4	1	0	10	non-exposed/<15	16	1.6	very low/<2.5
23	Male	Unmarried	Diploma degree	Sylhet	15000	1	1	Private	Secondary	Yes	6	20	40	45	Yes	Yes	Yes	Yes	Senior Staff Nurse/Staff Nurse	0	0	0	0	0	1	1	1	1	2	2	1	1	1	4	1	1	1	1	1	1	1	1	1	0	11	non-exposed/<15	13	1.3	very low/<2.5
25.8	Female	Unmarried	Diploma degree	Chattogram	30000	2.2	1	NGO	Primary	Yes	6	35	48	60	Yes	Yes	No	Yes	Senior Staff Nurse/Staff Nurse	0	0	0	0	0	1	1	1	1	1	1	1	1	1	3	1	1	1	1	3	3	1	1	1	0	9	non-exposed/<15	16	1.6	very low/<2.5
27.4	Female	Unmarried	Bachelor's degree	Dhaka	27000	5.1	0.9	Govt	Tertiary	Yes	6	60	36	60	Yes	No	Yes	No	Senior Staff Nurse/Staff Nurse	0	2	0	0	0	3	2	2	2	2	5	2	4	2	2	2	3	1	2	3	2	2	2	2	2	24	targets of bullying/>22	21	2.1	very low/<2.5
28	Female	Married	Diploma degree	Sylhet	27000	2	2	Govt	Tertiary	Yes	5	50	48	60	No	No	No	No	Senior Staff Nurse/Staff Nurse	0	0	0	1	0	2	1	2	1	1	1	2	2	1	2	1	1	1	1	2	2	2	1	1	1	13	non-exposed/<15	14	1.4	very low/<2.5
32.5	Male	Unmarried	Bachelor's degree	Sylhet	29000	4.2	4.2	Govt	Primary	Yes	6	800	50	0	No	No	No	Yes	Senior Staff Nurse/Staff Nurse	0	2	0	0	0	5	2	1	1	2	1	1	1	1	7	1	2	2	3	4	1	1	3	2	2	15	at high risk/15-22	26	2.6	danger signs/2.5-3.4
26	Female	Unmarried	Bachelor's degree	Dhaka	16000	0.6	0.6	Private	Tertiary	Yes	8	12	36	96	Yes	Yes	No	No	Senior Staff Nurse/Staff Nurse	0	0	0	0	0	1	1	3	1	2	4	1	1	3	4	3	1	5	1	3	1	5	1	1	0	17	at high risk/15-22	25	2.5	danger signs/2.5-3.4
31.7	Female	Married	Bachelor's degree	Dhaka	32000	7.2	4.6	Govt	Tertiary	Yes	6	50	42	60	Yes	No	No	No	Senior Staff Nurse/Staff Nurse	0	3	2	0	0	2	2	2	1	2	3	2	3	2	2	2	2	2	1	3	2	2	2	3	5	19	at high risk/15-22	21	2.1	very low/<2.5
35	Female	Married	Diploma degree	Sylhet	30000	10	5	Govt	Tertiary	Yes	8	15	48	60	No	Yes	No	No	Senior Staff Nurse/Staff Nurse	0	3	0	0	0	2	2	2	2	2	1	2	2	2	1	1	1	1	1	7	1	1	7	1	3	17	at high risk/15-22	22	2.2	very low/<2.5
24.2	Female	Unmarried	Diploma degree	Rangpur	9000	2.2	2.2	Private	Tertiary	Yes	6	35	48	96	No	No	No	Yes	Senior Staff Nurse/Staff Nurse	0	3	1	0	0	2	2	4	1	3	3	1	1	2	4	1	4	1	4	4	2	1	7	1	4	19	at high risk/15-22	29	2.9	danger signs/2.5-3.4
27.8	Female	Married	Master's degree or above	Dhaka	29000	3.7	2.7	Govt	Tertiary	Yes	5	35	36	60	Yes	No	Yes	No	Senior Staff Nurse/Staff Nurse	0	1	1	0	0	2	2	1	2	1	2	2	2	1	3	3	2	2	2	2	2	2	2	3	2	15	at high risk/15-22	23	2.3	very low/<2.5
32.6	Female	Married	Bachelor's degree	Dhaka	32000	9.5	5	Govt	Tertiary	Yes	6	20	36	48	Yes	No	Yes	No	Senior Staff Nurse/Staff Nurse	1	2	1	0	0	2	2	2	2	2	2	2	2	2	1	1	1	1	1	1	1	1	1	1	4	18	at high risk/15-22	10	1	very low/<2.5
29.4	Female	Unmarried	Diploma degree	Khulna	29000	4.4	3.8	Govt	Tertiary	Yes	5	7	50	60	No	Yes	No	No	Senior Staff Nurse/Staff Nurse	0	3	3	0	0	3	2	3	3	2	2	1	2	1	3	2	3	3	2	3	2	1	5	3	6	19	at high risk/15-22	27	2.7	danger signs/2.5-3.4
28	Male	Unmarried	Master's degree or above	Dhaka	29000	3.5	0.8	NGO	Tertiary	Yes	6	50	56	56	Yes	Yes	Yes	Yes	Senior Staff Nurse/Staff Nurse	0	0	0	0	0	2	2	1	1	1	1	2	3	1	3	4	3	2	3	2	3	1	3	4	0	14	non-exposed/<15	28	2.8	danger signs/2.5-3.4
52	Female	Married	Bachelor's degree	Sylhet	45000	30	22	Govt	Tertiary	Yes	8	10	36	60	Yes	No	No	No	Senior Staff Nurse/Staff Nurse	1	2	0	0	0	2	2	1	3	2	2	2	2	1	4	2	3	2	3	2	3	2	3	2	3	17	at high risk/15-22	26	2.6	danger signs/2.5-3.4
24.5	Male	Married	Diploma degree	Sylhet	20000	4	4	Private	Secondary	Yes	10	800	48	96	No	Yes	No	Yes	Senior Staff Nurse/Staff Nurse	1	0	0	0	0	2	2	1	1	2	1	1	2	1	3	1	3	1	1	1	1	1	7	1	1	13	non-exposed/<15	20	2	very low/<2.5
26.8	Female	Unmarried	Bachelor's degree	Chattogram	47474	1.8	0.8	NGO	Community/Union	Yes	6	20	48	120	No	Yes	No	Yes	Senior Staff Nurse/Staff Nurse	0	3	0	0	0	5	4	3	5	4	2	2	3	2	4	4	4	1	4	3	4	1	1	4	3	30	targets of bullying/>22	30	3	danger signs/2.5-3.4
24	Female	Unmarried	Diploma degree	Dhaka	20000	3.4	2.4	Private	Tertiary	Yes	7	150	39	88	No	Yes	No	No	Senior Staff Nurse/Staff Nurse	3	0	0	0	0	1	1	1	1	1	2	1	2	1	1	3	1	1	3	1	3	1	4	2	3	11	non-exposed/<15	20	2	very low/<2.5
35	Female	Married	Bachelor's degree	Sylhet	35000	10	10	Govt	Tertiary	Yes	7	45	40	60	No	Yes	No	No	Senior Staff Nurse/Staff Nurse	0	1	0	2	0	1	2	1	1	2	2	5	1	1	3	1	2	2	1	3	2	1	3	1	3	16	at high risk/15-22	19	1.9	very low/<2.5
30	Female	Married	Master's degree or above	Dhaka	27000	7.8	1	Govt	Tertiary	Yes	8	35	36	60	No	Yes	Yes	No	Senior Staff Nurse/Staff Nurse	0	0	0	0	0	2	1	5	1	1	1	1	1	1	1	1	1	1	1	1	1	1	1	1	0	14	non-exposed/<15	10	1	very low/<2.5
23.4	Female	Unmarried	Bachelor's degree	Dhaka	27000	1.6	4	Autocratic	Tertiary	Yes	7	20	36	60	No	Yes	No	Yes	Senior Staff Nurse/Staff Nurse	0	0	0	0	0	1	1	1	1	1	1	1	1	1	4	2	2	2	3	4	2	2	4	2	0	9	non-exposed/<15	27	2.7	danger signs/2.5-3.4
40.7	Female	Married	Bachelor's degree	Dhaka	45000	21.8	8.2	Govt	Tertiary	Yes	6	60	36	60	Yes	No	No	No	Senior Staff Nurse/Staff Nurse	0	2	1	0	0	2	1	2	2	2	4	2	3	2	2	2	3	2	2	2	2	2	2	2	3	20	at high risk/15-22	21	2.1	very low/<2.5
26	Female	Unmarried	Diploma degree	Sylhet	19500	3.4	3	Private	Tertiary	Yes	8	47	68	90	Yes	Yes	No	No	Senior Staff Nurse/Staff Nurse	0	3	0	0	0	1	2	1	1	1	5	1	1	1	1	1	1	1	7	7	1	1	1	1	3	14	non-exposed/<15	22	2.2	very low/<2.5
40	Female	Married	Master's degree or above	Sylhet	33000	13	10	Govt	Tertiary	Yes	8	10	36	60	Yes	Yes	Yes	No	Senior Staff Nurse/Staff Nurse	0	1	1	0	0	2	2	3	1	2	1	2	2	2	6	5	2	1	2	2	4	3	3	2	2	17	at high risk/15-22	30	3	danger signs/2.5-3.4
29.6	Female	Married	Diploma degree	Dhaka	27000	6.8	1.8	Govt	Tertiary	Yes	5	30	36	48	Yes	No	Yes	No	Senior Staff Nurse/Staff Nurse	1	1	1	0	0	2	2	2	2	2	2	2	2	1	1	1	1	1	1	1	1	1	2	1	3	17	at high risk/15-22	11	1.1	very low/<2.5
25.7	Female	Unmarried	Bachelor's degree	Dhaka	27000	3.4	0.6	Autocratic	Tertiary	Yes	6	20	48	84	Yes	No	No	No	Senior Staff Nurse/Staff Nurse	0	2	1	0	0	2	2	1	2	2	1	2	2	2	3	3	3	1	2	2	3	2	4	3	3	16	at high risk/15-22	26	2.6	danger signs/2.5-3.4
28	Female	Married	Bachelor's degree	Dhaka	30000	3.3	1.2	Govt	Tertiary	Yes	8	50	36	60	No	Yes	No	No	Senior Staff Nurse/Staff Nurse	0	3	2	0	0	2	2	1	1	5	5	1	5	3	3	4	3	1	4	3	3	3	1	1	5	25	targets of bullying/>22	26	2.6	danger signs/2.5-3.4
41.4	Female	Married	Master's degree or above	Dhaka	40000	11	7	Govt	Tertiary	Yes	6	10	8	120	Yes	Yes	No	No	Senior Staff Nurse/Staff Nurse	0	0	0	0	0	1	1	1	1	1	1	1	1	1	3	1	3	1	1	3	3	1	1	1	0	9	non-exposed/<15	18	1.8	very low/<2.5
25.8	Female	Unmarried	Bachelor's degree	Chattogram	75000	2.4	0.2	NGO	Primary	Yes	7	50	48	0	No	Yes	Yes	Yes	Supervisor/Matron/In-charge	0	0	0	1	0	1	1	1	1	2	4	1	1	1	1	1	1	1	1	1	1	1	2	1	1	13	non-exposed/<15	11	1.1	very low/<2.5
24.5	Female	Unmarried	Bachelor's degree	Dhaka	26000	0.9	0.2	Private	Tertiary	Yes	8	30	56	12	No	Yes	No	Yes	Senior Staff Nurse/Staff Nurse	0	1	0	0	0	2	2	2	3	2	2	2	2	2	2	3	4	3	4	3	2	1	1	2	1	19	at high risk/15-22	25	2.5	danger signs/2.5-3.4
24	Female	Married	Diploma degree	Dhaka	27979	2.5	0.7	Private	Tertiary	Yes	8	4	36	84	Yes	Yes	Yes	Yes	Senior Staff Nurse/Staff Nurse	0	0	0	0	0	1	1	1	1	1	2	2	2	2	4	4	4	1	1	1	4	1	4	1	0	13	non-exposed/<15	25	2.5	danger signs/2.5-3.4
27.9	Male	Unmarried	Bachelor's degree	Sylhet	28000	7.2	4.3	Govt	Tertiary	Yes	8	35	48	60	Yes	No	No	Yes	Senior Staff Nurse/Staff Nurse	1	2	1	0	0	1	1	1	1	2	1	1	1	1	4	4	3	1	1	2	1	1	4	1	4	10	non-exposed/<15	22	2.2	very low/<2.5
33.2	Female	Married	Bachelor's degree	Dhaka	32000	9	5	Govt	Tertiary	Yes	6	60	36	60	Yes	No	No	No	Senior Staff Nurse/Staff Nurse	0	1	1	1	1	2	2	1	1	2	3	2	4	3	2	2	3	3	3	3	2	2	2	3	4	20	at high risk/15-22	25	2.5	danger signs/2.5-3.4
30	Female	Married	Diploma degree	Sylhet	30000	6	5	Govt	Tertiary	Yes	8	10	42	60	Yes	No	No	No	Senior Staff Nurse/Staff Nurse	0	0	0	0	0	2	2	3	2	2	2	3	2	2	7	3	3	1	2	2	2	2	2	2	0	20	at high risk/15-22	26	2.6	danger signs/2.5-3.4
27	Female	Unmarried	Bachelor's degree	Dhaka	28000	6.5	2.2	Govt	Tertiary	Yes	8	13	36	60	No	No	No	No	Senior Staff Nurse/Staff Nurse	0	0	0	0	0	1	1	1	1	2	2	2	2	2	1	1	1	1	1	1	1	1	1	1	0	14	non-exposed/<15	10	1	very low/<2.5
32	Female	Married	Diploma degree	Sylhet	30000	6	5	Govt	Tertiary	Yes	8	40	40	60	No	Yes	No	No	Senior Staff Nurse/Staff Nurse	0	1	0	2	0	1	2	1	1	1	2	2	5	1	3	1	2	2	1	3	2	1	3	1	3	16	at high risk/15-22	19	1.9	very low/<2.5
25.2	Female	Married	Diploma degree	Chattogram	50000	4.3	0.7	NGO	Primary	Yes	6	95	48	15	Yes	Yes	Yes	Yes	Senior Staff Nurse/Staff Nurse	0	0	0	0	0	2	2	2	1	1	1	2	5	1	3	3	4	1	1	1	3	3	4	1	0	17	at high risk/15-22	24	2.4	danger signs/2.5-3.4
28.6	Female	Married	Diploma degree	Dhaka	27000	6.2	0.11	Govt	Tertiary	Yes	6	30	36	60	Yes	No	No	No	Senior Staff Nurse/Staff Nurse	0	2	0	0	0	4	3	3	4	4	4	5	4	3	3	3	4	3	3	4	1	1	3	3	2	34	targets of bullying/>22	28	2.8	danger signs/2.5-3.4
25.3	Male	Unmarried	Master's degree or above	Dhaka	26000	2.7	0.3	Autocratic	Tertiary	Yes	8	4	40	65	Yes	Yes	Yes	Yes	Senior Staff Nurse/Staff Nurse	0	0	0	1	0	1	1	1	1	1	1	1	1	1	2	2	1	1	1	1	2	1	3	2	1	9	non-exposed/<15	16	1.6	very low/<2.5
28	Male	Married	Master's degree or above	Rajshahi	26118	4	0.7	Govt	Tertiary	Yes	6	30	48	70	Yes	No	No	No	Senior Staff Nurse/Staff Nurse	0	3	1	0	0	2	2	2	2	2	2	2	2	2	1	4	1	1	4	4	3	1	3	1	4	18	at high risk/15-22	23	2.3	very low/<2.5
26.2	Male	Married	Diploma degree	Chattogram	25000	4.2	0.1	Govt	Secondary	Yes	6	4	42	24	Yes	No	No	No	Senior Staff Nurse/Staff Nurse	0	0	1	0	0	1	1	2	1	2	1	2	1	1	2	1	2	1	1	1	1	1	2	1	1	12	non-exposed/<15	13	1.3	very low/<2.5
33	Female	Married	Bachelor's degree	Chattogram	29000	12	4.3	Govt	Tertiary	Yes	6	0	0	0	Yes	No	Yes	No	Senior Staff Nurse/Staff Nurse	0	0	1	0	0	1	1	2	1	2	1	2	2	1	2	3	1	1	1	1	3	1	2	1	1	13	non-exposed/<15	16	1.6	very low/<2.5
26	Female	Married	Diploma degree	Chattogram	26000	1	0.8	Govt	Tertiary	Yes	8	80	36	60	No	Yes	No	No	Senior Staff Nurse/Staff Nurse	0	0	0	0	0	1	1	1	1	1	2	1	1	1	4	1	1	1	1	1	3	1	3	1	0	10	non-exposed/<15	17	1.7	very low/<2.5
30.4	Female	Married	Bachelor's degree	Dhaka	32000	7.2	5.4	Govt	Tertiary	Yes	7	20	36	48	Yes	No	Yes	No	Senior Staff Nurse/Staff Nurse	0	0	0	0	0	2	2	1	2	2	2	2	2	2	1	1	1	1	1	1	1	1	1	1	0	17	at high risk/15-22	10	1	very low/<2.5
28	Female	Married	Bachelor's degree	Dhaka	28000	5.5	4	Govt	Tertiary	Yes	7	60	42	60	No	Yes	Yes	No	Senior Staff Nurse/Staff Nurse	0	0	0	0	0	1	1	1	1	1	3	4	1	1	1	1	1	1	1	1	2	1	3	5	0	14	non-exposed/<15	17	1.7	very low/<2.5
27	Female	Married	Bachelor's degree	Dhaka	32000	4	2	Govt	Tertiary	Yes	7	30	36	60	Yes	No	No	No	Senior Staff Nurse/Staff Nurse	0	0	0	0	0	1	1	1	1	1	1	2	1	1	3	4	1	6	1	1	1	1	1	1	0	10	non-exposed/<15	20	2	very low/<2.5
25.2	Male	Unmarried	Diploma degree	Dhaka	25000	1	0.8	Autocratic	Tertiary	Yes	7	15	40	80	Yes	Yes	No	No	Senior Staff Nurse/Staff Nurse	0	3	2	0	1	2	2	2	1	2	1	2	1	2	4	3	1	4	1	2	3	2	5	1	6	15	at high risk/15-22	26	2.6	danger signs/2.5-3.4
26.4	Female	Unmarried	Diploma degree	Sylhet	23759	4.5	2.5	Govt	Tertiary	Yes	8	2	42	60	Yes	Yes	No	No	Senior Staff Nurse/Staff Nurse	0	2	1	0	0	2	1	2	1	2	2	2	2	2	3	4	1	1	5	4	3	3	5	1	3	16	at high risk/15-22	30	3	danger signs/2.5-3.4
32	Female	Married	Diploma degree	Sylhet	30000	8	5	Govt	Secondary	Yes	6	14	48	84	No	No	Yes	No	Senior Staff Nurse/Staff Nurse	0	0	0	0	0	1	1	1	1	1	1	1	1	1	4	3	5	1	1	1	2	1	3	3	0	9	non-exposed/<15	24	2.4	danger signs/2.5-3.4
27	Female	Married	Master's degree or above	Dhaka	26000	1	0.3	Govt	Tertiary	Yes	5	30	38	60	No	No	No	No	Senior Staff Nurse/Staff Nurse	0	0	1	3	0	2	1	1	1	1	1	1	1	2	5	4	3	1	1	3	4	1	3	4	4	11	non-exposed/<15	29	2.9	danger signs/2.5-3.4
32.4	Female	Married	Diploma degree	Dhaka	27000	8	1	Govt	Tertiary	Yes	6	20	36	60	Yes	No	Yes	No	Senior Staff Nurse/Staff Nurse	1	1	1	0	0	2	2	2	2	2	2	2	2	2	2	1	1	1	1	1	1	1	2	1	3	18	at high risk/15-22	12	1.2	very low/<2.5
22	Female	Unmarried	Diploma degree	Sylhet	10000	2	1	Private	Tertiary	Yes	6	30	36	84	Yes	Yes	No	No	Senior Staff Nurse/Staff Nurse	0	0	0	0	0	1	1	1	1	1	1	2	1	1	4	1	1	1	1	1	1	1	1	1	0	10	non-exposed/<15	13	1.3	very low/<2.5
28.2	Female	Married	Diploma degree	Sylhet	20000	3	3	Private	Tertiary	Yes	8	60	42	84	Yes	Yes	No	No	Senior Staff Nurse/Staff Nurse	3	1	0	0	0	1	1	1	1	2	1	1	1	1	5	3	1	1	1	2	4	1	1	2	4	10	non-exposed/<15	21	2.1	very low/<2.5
27	Male	Unmarried	Bachelor's degree	Dhaka	28000	3	2	Govt	Tertiary	Yes	7	14	36	72	Yes	Yes	Yes	Yes	Senior Staff Nurse/Staff Nurse	0	0	0	0	0	1	1	1	1	1	1	1	1	1	1	2	1	1	1	1	1	1	1	1	0	9	non-exposed/<15	11	1.1	very low/<2.5
29	Female	Unmarried	Diploma degree	Sylhet	27000	4	2	Govt	Tertiary	Yes	7	35	36	60	Yes	No	No	No	Senior Staff Nurse/Staff Nurse	1	1	0	0	0	1	2	2	1	2	2	2	2	1	3	1	2	1	2	4	2	2	2	2	2	15	at high risk/15-22	21	2.1	very low/<2.5
24.6	Male	Unmarried	Diploma degree	Sylhet	18000	0.8	0.8	Private	Primary	Yes	25	7	42	84	Yes	Yes	No	No	Senior Staff Nurse/Staff Nurse	0	0	0	0	0	1	1	1	1	1	1	1	1	1	1	1	1	1	1	1	1	1	1	1	0	9	non-exposed/<15	10	1	very low/<2.5
27	Female	Unmarried	Bachelor's degree	Sylhet	27000	5	3	Govt	Tertiary	Yes	8	15	36	60	Yes	No	No	No	Senior Staff Nurse/Staff Nurse	1	2	0	0	0	2	2	1	3	2	2	2	2	1	4	2	3	2	3	2	3	2	3	2	3	17	at high risk/15-22	26	2.6	danger signs/2.5-3.4
26.9	Male	Married	Bachelor's degree	Chattogram	48000	2.4	0.1	NGO	Secondary	Yes	6	15	48	96	Yes	Yes	No	No	Senior Staff Nurse/Staff Nurse	0	0	0	0	0	1	1	1	1	1	1	1	1	1	3	1	1	1	1	1	3	1	1	1	0	9	non-exposed/<15	14	1.4	very low/<2.5
24.8	Male	Unmarried	Diploma degree	Chattogram	96700	1	1	NGO	Primary	Yes	8	100	42	0	Yes	Yes	Yes	Yes	Supervisor/Matron/In-charge	0	1	1	0	0	1	1	1	2	5	5	4	3	4	4	1	3	1	4	5	4	1	1	3	2	26	targets of bullying/>22	27	2.7	danger signs/2.5-3.4
25	Male	Unmarried	Diploma degree	Dhaka	28000	2	2	Govt	Tertiary	Yes	8	25	36	60	No	No	No	No	Senior Staff Nurse/Staff Nurse	1	1	1	0	0	2	1	1	1	1	2	2	2	1	5	2	3	2	4	3	1	1	4	2	3	13	non-exposed/<15	27	2.7	danger signs/2.5-3.4
27	Male	Married	Master's degree or above	Dhaka	30000	2.8	0.7	NGO	Secondary	Yes	6	30	56	64	Yes	Yes	No	No	Senior Staff Nurse/Staff Nurse	0	1	1	0	0	1	2	2	2	1	2	2	2	1	1	3	3	1	2	3	1	3	2	1	2	15	at high risk/15-22	20	2	very low/<2.5
27	Female	Unmarried	Diploma degree	Sylhet	26000	4	1	Govt	Tertiary	Yes	8	40	40	60	Yes	No	No	No	Senior Staff Nurse/Staff Nurse	2	1	2	2	2	2	1	2	2	2	2	2	2	2	7	2	3	1	3	2	2	2	2	3	9	17	at high risk/15-22	27	2.7	danger signs/2.5-3.4
27	Male	Unmarried	Bachelor's degree	Dhaka	13000	2.1	2.1	Private	Tertiary	Yes	6	28	48	96	No	No	No	No	Senior Staff Nurse/Staff Nurse	0	1	0	0	0	1	2	1	2	2	2	1	2	1	2	2	1	2	2	1	1	1	1	1	1	14	non-exposed/<15	14	1.4	very low/<2.5
28.5	Male	Unmarried	Bachelor's degree	Sylhet	26000	4.2	0.9	Govt	Tertiary	Yes	7	25	8	60	Yes	No	No	Yes	Senior Staff Nurse/Staff Nurse	0	3	3	0	0	2	1	1	1	2	1	1	1	1	4	3	1	1	1	1	1	1	1	1	6	11	non-exposed/<15	15	1.5	very low/<2.5
25.2	Female	Unmarried	Bachelor's degree	Sylhet	17000	1.5	0.7	Private	Tertiary	Yes	7	20	48	56	Yes	No	No	No	Senior Staff Nurse/Staff Nurse	0	2	0	0	0	2	1	2	1	2	2	1	2	1	4	3	1	1	1	3	1	1	4	1	2	14	non-exposed/<15	20	2	very low/<2.5
29	Female	Unmarried	Master's degree or above	Sylhet	27000	3	3	Govt	Tertiary	Yes	8	30	36	60	No	No	No	No	Senior Staff Nurse/Staff Nurse	0	3	0	2	0	2	3	1	5	3	3	3	1	2	1	3	1	7	1	2	1	1	7	2	5	23	targets of bullying/>22	26	2.6	danger signs/2.5-3.4
28	Female	Married	Diploma degree	Sylhet	27000	5	2	Govt	Tertiary	Yes	8	2	40	60	Yes	Yes	No	No	Senior Staff Nurse/Staff Nurse	1	1	0	0	0	2	2	3	2	2	2	2	2	2	7	4	2	1	2	3	2	2	2	2	2	19	at high risk/15-22	27	2.7	danger signs/2.5-3.4
28.5	Male	Married	Bachelor's degree	Dhaka	28000	5.5	4	Govt	Tertiary	Yes	7	60	36	60	No	Yes	Yes	No	Senior Staff Nurse/Staff Nurse	0	0	0	0	0	1	1	1	1	1	3	4	1	1	1	1	1	1	1	1	2	1	3	5	0	14	non-exposed/<15	17	1.7	very low/<2.5
29.3	Female	Married	Diploma degree	Chattogram	29000	7	4.2	Govt	Primary	No	7	45	42	60	No	No	No	No	Senior Staff Nurse/Staff Nurse	0	1	1	0	0	1	2	3	2	1	2	2	2	2	4	1	1	1	1	1	1	1	4	1	2	17	at high risk/15-22	16	1.6	very low/<2.5
42	Female	Married	Bachelor's degree	Sylhet		14	10	Govt	Tertiary	Yes	8	50	40	60	No	Yes	No	No	Senior Staff Nurse/Staff Nurse	0	0	0	0	0	2	3	1	1	1	1	5	1	1	3	1	2	1	1	2	1	1	3	1	0	16	at high risk/15-22	16	1.6	very low/<2.5
27	Female	Married	Master's degree or above	Chattogram	25000	5.5	1	Govt	Secondary	Yes	7	40	36	60	Yes	No	No	No	Senior Staff Nurse/Staff Nurse	0	0	0	0	0	1	1	2	1	1	1	1	2	1	4	2	4	2	4	2	2	1	3	3	0	11	non-exposed/<15	27	2.7	danger signs/2.5-3.4
30	Female	Married	Bachelor's degree	Dhaka	32000	9	4.4	Govt	Tertiary	Yes	7	3	36	60	No	No	No	No	Senior Staff Nurse/Staff Nurse	1	1	0	0	0	2	2	1	2	1	2	1	2	2	4	3	3	1	3	3	3	1	3	1	2	15	at high risk/15-22	25	2.5	danger signs/2.5-3.4
38	Female	Married	Master's degree or above	Dhaka	38000	18	3	Govt	Tertiary	Yes	7	20	36	60	Yes	No	Yes	No	Senior Staff Nurse/Staff Nurse	0	1	0	0	0	1	1	1	1	1	1	1	1	1	4	1	1	1	3	1	3	1	5	1	1	9	non-exposed/<15	21	2.1	very low/<2.5
22.8	Male	Unmarried	Diploma degree	Mymensingh	55000	0.7	0	NGO	Tertiary	No	8	25	36	60	Yes	Yes	No	No	Senior Staff Nurse/Staff Nurse	0	3	3	0	0	2	2	5	2	2	2	5	5	2	4	5	4	1	2	5	2	2	1	1	6	27	targets of bullying/>22	27	2.7	danger signs/2.5-3.4
28	Female	Married	Diploma degree	Sylhet	27000	2.5	2.5	Govt	Tertiary	Yes	5	50	48	60	No	Yes	No	No	Senior Staff Nurse/Staff Nurse	0	0	0	0	0	2	1	2	1	1	1	2	2	1	2	1	1	1	2	2	2	1	1	1	0	13	non-exposed/<15	14	1.4	very low/<2.5
25	Female	Unmarried	Master's degree or above	Dhaka	22000	2.9	2.9	Private	Tertiary	Yes	8	10	40	60	No	Yes	No	Yes	Senior Staff Nurse/Staff Nurse	0	1	0	0	0	1	1	1	1	1	1	2	1	1	4	2	3	1	2	4	3	3	4	2	1	10	non-exposed/<15	28	2.8	danger signs/2.5-3.4
28	Female	Married	Diploma degree	Barishal	27000	6.4	2	Govt	Primary	Yes	7	35	48	60	No	No	No	No	Senior Staff Nurse/Staff Nurse	0	0	0	0	0	1	1	1	1	1	1	1	1	1	3	1	1	1	4	3	3	1	4	1	0	9	non-exposed/<15	22	2.2	very low/<2.5
30.4	Male	Married	Diploma degree	Sylhet	28000	6	3	Govt	Tertiary	Yes	8	2	36	60	Yes	No	No	No	Senior Staff Nurse/Staff Nurse	1	1	0	0	0	2	2	2	2	2	2	2	2	2	5	3	4	2	2	2	4	2	3	3	2	18	at high risk/15-22	30	3	danger signs/2.5-3.4
25.5	Female	Married	Diploma degree	Sylhet	18000	3	3	Private	Tertiary	Yes	6	60	42	84	Yes	Yes	No	No	Senior Staff Nurse/Staff Nurse	0	1	0	0	0	1	1	1	1	2	1	1	1	1	5	4	1	1	1	1	3	1	2	1	1	10	non-exposed/<15	20	2	very low/<2.5
34.8	Male	Married	Master's degree or above	Dhaka	32000	8.5	5.4	Govt	Tertiary	Yes	6	15	48	60	Yes	No	Yes	Yes	Senior Staff Nurse/Staff Nurse	0	0	0	0	0	2	2	2	2	3	2	2	2	2	2	1	1	1	1	2	1	1	2	2	0	19	at high risk/15-22	14	1.4	very low/<2.5
23	Male	Unmarried	Bachelor's degree	Sylhet	18000	3	2.3	Private	Secondary	Yes	7	45	72	128	No	No	No	No	Senior Staff Nurse/Staff Nurse	2	2	0	0	0	2	2	2	5	1	2	2	2	2	4	5	4	2	2	4	2	1	5	1	4	20	at high risk/15-22	30	3	danger signs/2.5-3.4
30.4	Male	Married	Bachelor's degree	Dhaka	32000	5.4	5.4	Govt	Tertiary	Yes	6	10	48	60	Yes	No	Yes	Yes	Senior Staff Nurse/Staff Nurse	0	0	0	0	0	1	1	1	5	1	1	1	1	1	1	1	1	1	1	1	1	1	1	1	0	13	non-exposed/<15	10	1	very low/<2.5
27.8	Female	Unmarried	Bachelor's degree	Dhaka	29720	3.5	2.3	Govt	Tertiary	Yes	6	14	48	72	No	No	No	No	Senior Staff Nurse/Staff Nurse	0	1	0	0	0	1	1	1	2	2	2	1	1	1	4	4	2	1	2	3	4	1	7	1	1	12	non-exposed/<15	29	2.9	danger signs/2.5-3.4
30	Female	Married	Bachelor's degree	Dhaka	29000	4	3	Private	Secondary	Yes	6	35	72	48	No	No	No	Yes	Senior Staff Nurse/Staff Nurse	0	2	1	1	0	2	2	1	2	1	2	2	2	2	4	2	3	1	3	3	2	1	3	1	4	16	at high risk/15-22	23	2.3	very low/<2.5
27	Female	Married	Diploma degree	Sylhet	19000	5	5	Private	Tertiary	Yes	8	15	36	84	No	Yes	No	No	Senior Staff Nurse/Staff Nurse	0	0	0	0	0	1	1	1	1	1	1	1	1	1	2	1	1	1	1	1	2	1	1	1	0	9	non-exposed/<15	12	1.2	very low/<2.5
29	Male	Married	Bachelor's degree	Rangpur	26000	4	2	Govt	Tertiary	Yes	6	50	36	84	No	No	No	No	Senior Staff Nurse/Staff Nurse	0	2	1	0	1	2	1	1	2	2	2	2	2	2	3	4	4	1	5	3	3	1	1	1	4	16	at high risk/15-22	26	2.6	danger signs/2.5-3.4
33	Female	Married	Diploma degree	Chattogram	31000	10	4.4	Govt	Tertiary	Yes	8	80	36	60	Yes	No	No	No	Senior Staff Nurse/Staff Nurse	0	3	1	0	0	2	2	1	4	3	2	3	4	2	1	1	1	1	2	2	2	1	3	1	4	23	targets of bullying/>22	15	1.5	very low/<2.5
22.4	Female	Married	Diploma degree	Dhaka	16500	2.2	0.5	Private	Secondary	No	6.3	28	52	120	No	No	No	No	Senior Staff Nurse/Staff Nurse	0	3	0	0	0	1	1	1	1	2	2	5	2	5	1	4	4	3	4	4	3	1	1	1	3	20	at high risk/15-22	26	2.6	danger signs/2.5-3.4
24	Male	Unmarried	Diploma degree	Chattogram	25000	3	2	Private	Secondary	Yes	6	3	48	0	Yes	Yes	Yes	No	Senior Staff Nurse/Staff Nurse	1	3	1	0	0	2	2	2	2	2	2	2	4	2	4	2	2	3	2	4	3	3	3	2	5	20	at high risk/15-22	28	2.8	danger signs/2.5-3.4
27.4	Female	Married	Bachelor's degree	Rajshahi	23000	6	6	Private	Primary	Yes	2	28	42	60	No	Yes	Yes	No	Supervisor/Matron/In-charge	0	3	1	0	0	1	2	3	2	5	2	1	1	1	4	1	4	1	3	5	3	1	1	1	4	18	at high risk/15-22	24	2.4	danger signs/2.5-3.4
28	Female	Married	Bachelor's degree	Dhaka	28000	7	1	Govt	Tertiary	Yes	7	50	36	60	Yes	Yes	Yes	Yes	Senior Staff Nurse/Staff Nurse	0	0	0	0	0	1	1	1	3	1	2	2	2	2	1	1	1	2	1	2	1	1	2	1	0	15	at high risk/15-22	13	1.3	very low/<2.5
43.4	Female	Married	Diploma degree	Sylhet	36000	16	13	Govt	Tertiary	Yes	7	20	36	60	Yes	Yes	Yes	No	Senior Staff Nurse/Staff Nurse	1	1	1	0	0	2	2	1	2	2	2	2	2	1	7	3	3	1	2	4	3	2	3	2	3	16	at high risk/15-22	30	3	danger signs/2.5-3.4
26.3	Male	Married	Bachelor's degree	Chattogram	47000	2.3	0.8	NGO	Community/Union	Yes	8	5	48	120	No	Yes	No	Yes	Senior Staff Nurse/Staff Nurse	0	0	0	0	0	2	1	1	1	2	1	1	1	1	4	4	3	1	1	1	1	1	4	1	0	11	non-exposed/<15	21	2.1	very low/<2.5
27	Female	Unmarried	Bachelor's degree	Chattogram	26000	4.5	0.1	Govt	Tertiary	Yes	8	30	42	60	No	Yes	No	No	Senior Staff Nurse/Staff Nurse	0	1	0	0	0	1	1	1	1	1	1	1	1	1	1	1	1	1	1	1	1	1	1	1	1	9	non-exposed/<15	10	1	very low/<2.5
33.3	Female	Married	Bachelor's degree	Chattogram	37000	15	7.6	Govt	Tertiary	Yes	7	3	50	48	No	No	No	No	Senior Staff Nurse/Staff Nurse	0	3	3	0	0	4	2	2	2	2	2	2	4	2	4	4	4	2	3	4	3	2	3	1	6	22	at high risk/15-22	30	3	danger signs/2.5-3.4
24.5	Male	Unmarried	Master's degree or above	Sylhet	19000	2.4	2.4	Private	Tertiary	Yes	8	20	42	84	No	No	No	No	Senior Staff Nurse/Staff Nurse	0	0	0	0	0	1	1	1	1	1	1	1	1	1	4	2	5	4	2	4	2	1	4	1	0	9	non-exposed/<15	29	2.9	danger signs/2.5-3.4
26	Female	Unmarried	Bachelor's degree	Dhaka	28000	2.5	2	Autocratic	Tertiary	Yes	6	30	36	72	Yes	No	No	No	Senior Staff Nurse/Staff Nurse	0	0	0	0	0	1	1	1	1	1	1	1	1	1	3	2	3	1	1	3	3	1	2	1	0	9	non-exposed/<15	20	2	very low/<2.5
30	Female	Married	Bachelor's degree	Sylhet	30000	5	5	Govt	Tertiary	Yes	8	15	36	60	Yes	No	No	No	Senior Staff Nurse/Staff Nurse	1	1	0	0	0	2	2	3	2	2	2	2	2	2	5	2	4	1	2	3	3	3	4	3	2	19	at high risk/15-22	30	3	danger signs/2.5-3.4
30	Male	Married	Bachelor's degree	Dhaka	29000	5	2.2	Govt	Tertiary	Yes	8	20	48	60	Yes	Yes	No	No	Senior Staff Nurse/Staff Nurse	0	0	0	0	0	1	1	1	1	1	1	2	1	1	3	4	4	1	2	5	2	2	2	3	0	10	non-exposed/<15	28	2.8	danger signs/2.5-3.4
29	Female	Unmarried	Diploma degree	Khulna	29000	4.4	1	Govt	Primary	Yes	7	35	40	96	No	No	Yes	Yes	Senior Staff Nurse/Staff Nurse	0	0	0	0	0	2	5	2	5	2	2	5	5	5	3	3	4	4	4	5	1	1	4	1	0	33	targets of bullying/>22	30	3	danger signs/2.5-3.4
29	Female	Married	Diploma degree	Sylhet	28000	4	4	Govt	Tertiary	Yes	4	25	36	60	Yes	Yes	No	No	Senior Staff Nurse/Staff Nurse	0	0	0	0	0	1	3	1	1	1	1	1	1	1	1	1	1	1	1	1	1	1	1	1	0	11	non-exposed/<15	10	1	very low/<2.5
30	Female	Married	Bachelor's degree	Sylhet	30000	7	5	Govt	Tertiary	Yes	7	40	48	60	No	Yes	No	No	Senior Staff Nurse/Staff Nurse	0	3	0	0	0	2	2	2	2	2	1	2	2	2	1	1	1	7	7	1	1	1	7	1	3	17	at high risk/15-22	28	2.8	danger signs/2.5-3.4
26	Male	Unmarried	Bachelor's degree	Dhaka	30000	3.5	0.7	Private	Tertiary	Yes	6	3	42	60	Yes	Yes	Yes	Yes	Senior Staff Nurse/Staff Nurse	1	0	0	0	0	1	1	1	1	1	1	1	1	1	4	1	1	1	1	1	3	1	3	1	1	9	non-exposed/<15	17	1.7	very low/<2.5
25.4	Female	Married	Bachelor's degree	Sylhet	18000	3.4	2.3	Private	Tertiary	Yes	6	25	40	84	No	No	No	No	Senior Staff Nurse/Staff Nurse	0	3	0	0	0	2	2	2	1	4	2	1	1	2	5	5	3	2	4	2	2	2	2	2	3	17	at high risk/15-22	29	2.9	danger signs/2.5-3.4
29	Female	Unmarried	Diploma degree	Khulna	24000	7	2.2	Govt	Primary	Yes	8	20	36	60	Yes	No	No	No	Senior Staff Nurse/Staff Nurse	0	2	0	1	0	2	1	1	2	2	2	1	1	1	3	2	3	1	4	4	3	2	4	2	3	13	non-exposed/<15	28	2.8	danger signs/2.5-3.4
27.8	Female	Married	Diploma degree	Sylhet	30000	6.3	2.3	Govt	Tertiary	Yes	5	25	48	84	Yes	No	No	No	Senior Staff Nurse/Staff Nurse	0	0	0	0	0	1	1	1	1	1	1	1	1	1	5	1	2	1	2	1	1	1	1	1	0	9	non-exposed/<15	16	1.6	very low/<2.5
27.5	Male	Unmarried	Bachelor's degree	Dhaka	30000	4.6	0.7	Govt	Tertiary	Yes	7	20	36	60	No	Yes	Yes	Yes	Senior Staff Nurse/Staff Nurse	0	0	0	0	0	2	1	1	1	1	1	1	1	1	1	1	1	1	1	1	1	1	1	1	0	10	non-exposed/<15	10	1	very low/<2.5
30	Male	Married	Master's degree or above	Chattogram	24815	5	3	Govt	Secondary	Yes	8	100	52	72	No	No	Yes	No	Senior Staff Nurse/Staff Nurse	1	3	3	0	0	1	1	2	2	1	2	2	1	1	3	3	3	3	3	3	3	2	2	2	7	13	non-exposed/<15	27	2.7	danger signs/2.5-3.4
23	Female	Unmarried	Diploma degree	Sylhet	16500	0.7	0.7	Private	Tertiary	No	6	35	42	84	No	No	No	No	Senior Staff Nurse/Staff Nurse	0	3	3	0	0	3	5	5	5	5	5	5	5	1	4	5	2	1	5	4	5	1	1	1	6	39	targets of bullying/>22	29	2.9	danger signs/2.5-3.4
23.3	Female	Unmarried	Diploma degree	Dhaka	15000	1	0.7	Private	Tertiary	Yes	6	35	42	60	Yes	Yes	Yes	Yes	Senior Staff Nurse/Staff Nurse	1	0	0	0	0	1	1	1	1	1	2	2	1	1	4	3	2	1	1	2	2	1	6	1	1	11	non-exposed/<15	23	2.3	very low/<2.5
30.7	Female	Unmarried	Bachelor's degree	Dhaka	30000	8.6	4.2	Govt	Secondary	Yes	6	1	48	60	No	No	No	No	Senior Staff Nurse/Staff Nurse	0	1	0	0	0	2	2	2	2	1	2	2	2	2	1	4	4	3	3	3	1	1	3	1	1	17	at high risk/15-22	24	2.4	danger signs/2.5-3.4
50	Female	Married	Master's degree or above	Dhaka	60000	26	3	Govt	Tertiary	Yes	6	0	36		Yes	No	No	No	Supervisor/Matron/In-charge	0	3	0	0	0	2	2	2	3	2	1	2	2	1	5	4	4	1	3	4	3	2	3	1	3	17	at high risk/15-22	30	3	danger signs/2.5-3.4
24.2	Female	Married	Bachelor's degree	Dhaka	27000	3.3	0.4	Govt	Tertiary	Yes	6	40	36	60	Yes	No	Yes	No	Senior Staff Nurse/Staff Nurse	0	0	0	0	0	1	1	1	1	1	1	1	1	1	2	2	2	2	2	2	2	2	2	2	0	9	non-exposed/<15	20	2	very low/<2.5
23	Male	Unmarried	Bachelor's degree	Sylhet	20000	4	2	Private	Tertiary	Yes	8	35	36	84	Yes	Yes	No	Yes	Senior Staff Nurse/Staff Nurse	0	0	0	0	0	1	1	1	2	1	1	1	1	1	1	1	1	1	1	1	1	1	1	1	0	10	non-exposed/<15	10	1	very low/<2.5
27.6	Female	Married	Diploma degree	Dhaka	27000	6.5	1.1	Govt	Tertiary	Yes	7	40	36	48	Yes	No	Yes	No	Senior Staff Nurse/Staff Nurse	2	2	1	0	0	2	2	3	3	3	2	2	2	2	1	1	1	1	1	1	1	1	2	2	5	21	at high risk/15-22	12	1.2	very low/<2.5
31	Female	Married	Master's degree or above	Dhaka	27728	8	0.8	Govt	Tertiary	Yes	7	2	48	60	No	Yes	Yes	Yes	Senior Staff Nurse/Staff Nurse	0	1	0	0	0	2	2	1	2	2	2	2	2	2	3	2	2	2	3	3	2	2	1	2	1	17	at high risk/15-22	22	2.2	very low/<2.5
25	Male	Married	Bachelor's degree	Dhaka	29000	2.4	2.4	Govt	Tertiary	Yes	7	7	6	12	No	No	No	No	Senior Staff Nurse/Staff Nurse	0	1	0	0	0	1	2	2	2	1	2	1	1	1	3	1	3	1	1	4	3	1	4	1	1	13	non-exposed/<15	22	2.2	very low/<2.5
27	Female	Married	Diploma degree	Dhaka	25500	5	5	Private	Tertiary	Yes	8	148	48	96	No	Yes	No	Yes	Senior Staff Nurse/Staff Nurse	0	0	0	0	0	4	1	1	1	2	2	4	2	3	4	3	3	1	3	4	4	4	3	1	0	20	at high risk/15-22	30	3	danger signs/2.5-3.4
28.6	Male	Married	Diploma degree	Dhaka	27000	5	1	Govt	Tertiary	Yes	7	15	36	60	Yes	No	Yes	No	Senior Staff Nurse/Staff Nurse	1	1	1	0	0	2	2	2	2	2	2	2	2	2	1	1	1	1	1	1	1	1	1	1	3	18	at high risk/15-22	10	1	very low/<2.5
34	Female	Married	Diploma degree	Chattogram	28000	2.3	0.5	Govt	Tertiary	Yes	7	38	54	40	Yes	No	No	No	Senior Staff Nurse/Staff Nurse	0	3	0	0	0	1	1	2	1	1	2	1	1	1	4	4	3	1	3	5	4	1	3	1	3	11	non-exposed/<15	29	2.9	danger signs/2.5-3.4
39	Female	Married	Master's degree or above	Dhaka	27000	9	1	Govt	Tertiary	Yes	8	50	36	60	Yes	Yes	Yes	Yes	Senior Staff Nurse/Staff Nurse	0	0	0	0	0	1	1	1	1	1	1	1	1	1	2	2	2	1	2	1	2	1	2	1	0	9	non-exposed/<15	16	1.6	very low/<2.5
30	Female	Unmarried	Master's degree or above	Khulna	27000	2.3	2.3	Govt	Primary	Yes	7	50	48	60	No	No	Yes	No	Senior Staff Nurse/Staff Nurse	0	0	0	0	0	1	2	2	1	1	1	2	2	1	2	1	1	1	1	1	2	1	1	1	0	13	non-exposed/<15	12	1.2	very low/<2.5
34.2	Female	Married	Bachelor's degree	Dhaka	40000	11.7	4.2	Govt	Tertiary	Yes	6	40	36	60	Yes	No	Yes	No	Senior Staff Nurse/Staff Nurse	0	1	2	0	0	2	1	2	1	2	2	1	1	1	3	3	3	1	3	3	2	2	3	3	3	13	non-exposed/<15	26	2.6	danger signs/2.5-3.4
23.3	Male	Unmarried	Diploma degree	Dhaka	15000	1.3	1.3	Private	Tertiary	Yes	8	30	48	96	Yes	No	No	No	Senior Staff Nurse/Staff Nurse	0	3	1	0	0	2	2	2	2	1	2	1	2	1	6	3	1	1	2	1	2	1	4	1	4	15	at high risk/15-22	22	2.2	very low/<2.5
27	Female	Unmarried	Master's degree or above	Sylhet	27000	3	3	Govt	Tertiary	Yes	8	30	36	50	No	No	No	No	Senior Staff Nurse/Staff Nurse	0	2	0	2	2	2	3	1	5	2	3	3	1	2	1	3	1	7	1	2	1	1	7	2	6	22	at high risk/15-22	26	2.6	danger signs/2.5-3.4
26	Female	Unmarried	Diploma degree	Dhaka	25000	4	2.4	Private	Tertiary	Yes	6	87	36	66	Yes	Yes	No	No	Senior Staff Nurse/Staff Nurse	0	1	0	0	0	2	1	1	1	2	1	1	1	1	4	2	2	1	1	2	2	1	4	1	1	11	non-exposed/<15	20	2	very low/<2.5
44.5	Female	Married	Diploma degree	Chattogram	30000	10.9	8.8	Govt	Secondary	Yes	5	45	52	72	No	Yes	No	No	Senior Staff Nurse/Staff Nurse	2	2	0	0	0	2	1	2	1	1	1	2	1	1	4	1	4	1	4	1	4	4	3	1	4	12	non-exposed/<15	27	2.7	danger signs/2.5-3.4
29.2	Female	Married	Diploma degree	Dhaka	28281	7.2	4.2	Govt	Tertiary	Yes	6	14	36	60	Yes	Yes	Yes	No	Senior Staff Nurse/Staff Nurse	0	1	1	0	0	2	2	2	2	1	2	1	2	2	2	1	1	1	1	1	4	4	4	1	2	16	at high risk/15-22	20	2	very low/<2.5
28	Female	Married	Diploma degree	Dhaka	28000	5	1	Govt	Tertiary	Yes	6	10	48	84	Yes	Yes	No	No	Senior Staff Nurse/Staff Nurse	0	0	0	0	0	1	1	1	1	1	1	1	1	1	4	4	3	1	1	1	1	1	1	1	0	9	non-exposed/<15	18	1.8	very low/<2.5
33.2	Female	Married	Bachelor's degree	Dhaka	34000	9.7	4.6	Govt	Tertiary	Yes	8	50	42	60	Yes	Yes	Yes	No	Senior Staff Nurse/Staff Nurse	0	2	1	0	0	2	2	2	2	1	2	1	3	1	2	2	2	1	2	2	1	1	1	3	3	16	at high risk/15-22	17	1.7	very low/<2.5
24.5	Female	Unmarried	Bachelor's degree	Sylhet	18300	3.4		Private	Tertiary	Yes	6	50	36	84	No	Yes	No	No	Senior Staff Nurse/Staff Nurse	0	0	0	0	0	1	1	1	1	1	1	1	1	1	1	1	1	1	1	2	1	1	1	1	0	9	non-exposed/<15	11	1.1	very low/<2.5
27.3	Female	Married	Bachelor's degree	Chattogram	27000	5.3	2.4	NGO	Primary	No	8	20	37	30	Yes	Yes	No	No	Senior Staff Nurse/Staff Nurse	0	3	0	0	0	1	1	2	1	2	2	2	2	2	2	2	3	1	4	4	3	4	1	2	3	15	at high risk/15-22	26	2.6	danger signs/2.5-3.4
33.7	Female	Married	Diploma degree	Dhaka	27000	9.6	1.1	Govt	Tertiary	Yes	6	20	36	48	Yes	No	No	No	Senior Staff Nurse/Staff Nurse	1	2	1	0	0	2	1	1	1	1	1	1	1	1	2	2	1	1	1	2	1	1	2	1	4	10	non-exposed/<15	14	1.4	very low/<2.5
54.5	Female	Married	Master's degree or above	Dhaka	56000	33	30.6	Govt	Secondary	Yes	6	5	48	60	Yes	Yes	No	No	Senior Staff Nurse/Staff Nurse	0	0	0	0	0	2	2	2	1	2	1	2	1	1	4	3	1	1	1	1	4	1	1	1	0	14	non-exposed/<15	18	1.8	very low/<2.5
28	Female	Unmarried	Diploma degree	Sylhet	27000	4	3	Govt	Tertiary	Yes	8	50	40	60	No	Yes	No	No	Senior Staff Nurse/Staff Nurse	0	0	0	0	0	2	3	1	1	1	1	5	1	1	3	1	2	1	1	2	2	1	3	1	0	16	at high risk/15-22	17	1.7	very low/<2.5
28	Female	Married	Diploma degree	Sylhet	20000	5	5	Private	Tertiary	Yes	6	22	22	42	No	Yes	Yes	Yes	Senior Staff Nurse/Staff Nurse	2	0	0	0	0	1	1	1	1	1	1	1	1	1	1	1	1	1	1	1	1	1	1	1	2	9	non-exposed/<15	10	1	very low/<2.5
38.2	Female	Married	Bachelor's degree	Dhaka	40000	13.7	4.5	Govt	Tertiary	Yes	6	30	36	60	Yes	No	Yes	No	Senior Staff Nurse/Staff Nurse	0	2	0	0	0	2	2	1	2	2	2	2	3	2	2	2	2	1	2	2	2	1	1	2	2	18	at high risk/15-22	17	1.7	very low/<2.5
35	Male	Married	Master's degree or above	Dhaka	40000	8	6	Govt	Tertiary	Yes	6	5	42	60	No	Yes	No	No	Senior Staff Nurse/Staff Nurse	0	0	0	0	0	1	1	1	1	2	3	3	1	1	2	1	2	1	1	1	2	1	2	1	0	14	non-exposed/<15	14	1.4	very low/<2.5
27.3	Male	Unmarried	Master's degree or above	Sylhet	20000	3.6	2.6	Private	Tertiary	Yes	8	35	40	84	Yes	Yes	No	No	Senior Staff Nurse/Staff Nurse	0	0	0	0	0	1	1	1	1	1	1	1	1	1	4	4	3	1	1	4	3	1	4	4	0	9	non-exposed/<15	29	2.9	danger signs/2.5-3.4
24.3	Female	Unmarried	Diploma degree	Khulna	19000	1	0.4	Autocratic	Secondary	Yes	8	34	42	360	No	Yes	No	No	Senior Staff Nurse/Staff Nurse	0	0	0	0	0	1	1	2	1	2	1	2	2	1	4	5	5	1	3	4	1	1	4	1	0	13	non-exposed/<15	29	2.9	danger signs/2.5-3.4
23.4	Female	Unmarried	Diploma degree	Sylhet	3000	1.3	1.3	Private	Secondary	Yes	7	25	42	120	No	Yes	No	No	Senior Staff Nurse/Staff Nurse	0	0	0	0	0	1	1	1	1	1	1	1	1	1	4	3	4	1	4	4	3	1	1	1	0	9	non-exposed/<15	26	2.6	danger signs/2.5-3.4
25.3	Female	Unmarried	Diploma degree	Dhaka	26000	5.5	2.2	Private	Secondary	Yes	4	30	36	60	Yes	Yes	No	No	Senior Staff Nurse/Staff Nurse	0	0	0	0	0	1	1	1	1	2	1	1	2	2	4	1	1	1	4	3	4	1	4	1	0	12	non-exposed/<15	24	2.4	danger signs/2.5-3.4
29.2	Female	Married	Diploma degree	Dhaka	32000	5.6	4.5	Govt	Tertiary	Yes	6	20	36	60	Yes	No	Yes	No	Senior Staff Nurse/Staff Nurse	0	2	0	0	0	2	3	2	3	3	4	4	4	2	3	3	3	1	3	4	1	1	1	2	2	27	targets of bullying/>22	22	2.2	very low/<2.5
29.3	Male	Married	Diploma degree	Dhaka	30000	6	4.5	Govt	Secondary	Yes	8	50	48	60	No	No	No	No	Senior Staff Nurse/Staff Nurse	3	3	3	0	0	4	2	2	2	2	1	2	1	1	4	3	2	1	1	1	3	2	3	1	9	17	at high risk/15-22	21	2.1	very low/<2.5
25	Female	Married	Diploma degree	Chattogram	16000	3	0.2	NGO	Secondary	Yes	6	12	48	96	No	Yes	No	No	Senior Staff Nurse/Staff Nurse	0	0	0	1	1	1	1	2	1	2	2	2	1	1	4	1	4	1	1	1	1	1	1	1	2	13	non-exposed/<15	16	1.6	very low/<2.5
30	Female	Married	Bachelor's degree	Sylhet	30000	6	5	Govt	Tertiary	Yes	9	40	40	60	Yes	No	No	No	Senior Staff Nurse/Staff Nurse	1	2	0	0	0	2	2	1	1	2	2	2	2	1	4	2	3	2	3	2	3	2	3	2	3	15	at high risk/15-22	26	2.6	danger signs/2.5-3.4
33	Female	Married	Bachelor's degree	Dhaka	34000	10.4	4.2	Govt	Tertiary	Yes	8	120	42	60	No	Yes	No	No	Senior Staff Nurse/Staff Nurse	0	1	0	0	0	2	2	2	2	2	2	2	2	2	1	3	4	3	3	3	1	3	3	3	1	18	at high risk/15-22	27	2.7	danger signs/2.5-3.4
27	Female	Unmarried	Diploma degree	Sylhet	27000	4	3	Govt	Tertiary	Yes	8	30	36	60	Yes	No	No	No	Senior Staff Nurse/Staff Nurse	1	1	0	0	0	2	2	2	2	2	2	2	2	2	5	3	4	2	2	2	4	2	3	3	2	18	at high risk/15-22	30	3	danger signs/2.5-3.4
26.2	Female	Married	Diploma degree	Dhaka	27000	5.8	0.9	Govt	Tertiary	Yes	7	10	36	48	Yes	No	No	Yes	Senior Staff Nurse/Staff Nurse	0	3	0	0	0	1	1	1	1	1	2	4	4	5	5	3	1	2	3	3	4	3	5	1	3	20	at high risk/15-22	30	3	danger signs/2.5-3.4
32	Female	Married	Bachelor's degree	Dhaka	35000	9.8	4.5	Govt	Tertiary	Yes	6	40	36	60	Yes	No	No	No	Senior Staff Nurse/Staff Nurse	0	1	0	0	0	2	2	2	2	2	2	1	1	2	2	2	3	1	2	2	2	1	2	2	1	16	at high risk/15-22	19	1.9	very low/<2.5
24	Female	Unmarried	Bachelor's degree	Dhaka	27500	2.2	0.3	Autocratic	Tertiary	Yes	8	15	48	70	Yes	No	No	No	Senior Staff Nurse/Staff Nurse	0	0	0	0	0	1	1	1	1	1	2	1	1	1	4	2	4	1	1	1	4	1	4	1	0	10	non-exposed/<15	23	2.3	very low/<2.5
25.8	Male	Unmarried	Diploma degree	Chattogram	28000	4	0.7	Private	Secondary	Yes	7	2	48	96	Yes	No	No	No	Senior Staff Nurse/Staff Nurse	0	0	0	0	0	1	1	2	2	3	1	1	3	1	2	1	1	1	1	1	2	2	3	1	0	15	at high risk/15-22	15	1.5	very low/<2.5
26.2	Male	Married	Diploma degree	Barishal	27000	4.2	2.4	Govt	Secondary	Yes	8	60	48	120	No	No	No	No	Senior Staff Nurse/Staff Nurse	0	0	0	0	0	1	1	3	1	1	1	1	3	1	1	3	1	1	1	1	3	1	4	3	0	13	non-exposed/<15	19	1.9	very low/<2.5
28	Male	Unmarried	Bachelor's degree	Sylhet	17000	4.4	2.5	Private	Tertiary	Yes	7	8	36	84	No	Yes	No	Yes	Senior Staff Nurse/Staff Nurse	0	0	0	0	0	1	1	1	1	1	2	1	2	1	2	2	1	1	1	1	2	1	2	1	0	11	non-exposed/<15	14	1.4	very low/<2.5
22	Female	Unmarried	Diploma degree	Sylhet	17000	2.7	2.7	Private	Secondary	Yes	6	8	47	72	No	Yes	No	No	Senior Staff Nurse/Staff Nurse	0	0	0	0	0	1	1	1	1	1	1	2	2	1	3	2	2	1	1	1	2	1	6	1	0	11	non-exposed/<15	20	2	very low/<2.5
30.2	Female	Married	Bachelor's degree	Sylhet	10000	2.4	2.4	Govt	Primary	Yes	8	35	48	12	Yes	Yes	No	No	Senior Staff Nurse/Staff Nurse	0	2	3	0	0	1	1	2	1	4	2	2	2	1	1	1	7	1	1	1	1	1	1	1	5	16	at high risk/15-22	16	1.6	very low/<2.5
28.6	Female	Married	Diploma degree	Sylhet	27349	2.5	2.5	Govt	Tertiary	Yes	5	50	48	60	No	Yes	No	No	Senior Staff Nurse/Staff Nurse	0	0	0	0	0	2	1	2	1	1	1	2	2	1	2	1	1	1	2	2	2	1	1	1	0	13	non-exposed/<15	14	1.4	very low/<2.5
25	Male	Unmarried	Diploma degree	Barishal	55000	2.5	1	NGO	Tertiary	No	9	30	48	40	No	Yes	No	No	Senior Staff Nurse/Staff Nurse	0	0	2	0	0	1	2	2	1	1	2	1	1	2	3	3	4	1	4	3	4	2	3	1	2	13	non-exposed/<15	28	2.8	danger signs/2.5-3.4
22	Female	Unmarried	Diploma degree	Sylhet	17000	1	8	Private	Tertiary	Yes	8	20	42	84	No	Yes	No	No	Senior Staff Nurse/Staff Nurse	0	0	0	0	0	1	1	1	1	1	2	2	2	2	2	2	2	1	1	1	2	1	2	2	0	13	non-exposed/<15	16	1.6	very low/<2.5
24.3	Male	Unmarried	Diploma degree	Chattogram	65000	2.5	0.9	NGO	Primary	Yes	8	20	40	12	Yes	Yes	Yes	Yes	Senior Staff Nurse/Staff Nurse	0	0	0	0	0	2	1	1	1	2	1	1	1	1	4	1	1	1	1	3	3	1	4	1	0	11	non-exposed/<15	20	2	very low/<2.5
27.8	Male	Unmarried	Diploma degree	Sylhet	26000	4	0.2	Govt	Tertiary	Yes	8	15	8	60	No	Yes	No	No	Senior Staff Nurse/Staff Nurse	0	0	0	0	0	2	3	1	1	1	1	5	1	1	3	1	2	1	1	2	2	1	3	1	0	16	at high risk/15-22	17	1.7	very low/<2.5
28	Female	Unmarried	Diploma degree	Dhaka	32000	6	4	Govt	Tertiary	Yes	8	6	6	12	Yes	No	No	No	Senior Staff Nurse/Staff Nurse	0	3	3	0	1	2	4	3	5	5	2	3	2	2	3	7	3	2	7	2	1	1	1	1	7	28	targets of bullying/>22	28	2.8	danger signs/2.5-3.4
25	Male	Unmarried	Bachelor's degree	Dhaka	27500	1	0.2	Autocratic	Tertiary	Yes	8	10	36	0	No	Yes	Yes	No	Senior Staff Nurse/Staff Nurse	0	0	2	0	0	1	1	1	1	1	1	1	1	1	4	1	1	1	1	1	1	1	1	1	2	9	non-exposed/<15	13	1.3	very low/<2.5
32.8	Male	Married	Bachelor's degree	Dhaka	33000	8.4	5.4	Govt	Tertiary	Yes	6	15	36	60	Yes	No	Yes	No	Senior Staff Nurse/Staff Nurse	1	1	1	0	0	2	2	2	2	2	2	2	2	2	1	1	1	1	1	2	1	2	2	2	3	18	at high risk/15-22	14	1.4	very low/<2.5
26.6	Female	Married	Master's degree or above	Dhaka	28452	3	1.9	Autocratic	Tertiary	Yes	7	27	48	48	Yes	Yes	No	No	Senior Staff Nurse/Staff Nurse	0	0	0	0	0	1	1	1	1	1	1	2	1	1	2	1	1	1	1	1	1	1	1	1	0	10	non-exposed/<15	11	1.1	very low/<2.5
23	Male	Unmarried	Diploma degree	Chattogram	20000	0.5	0.5	Private	Tertiary	Yes	6	15	38	12	No	Yes	No	No	Senior Staff Nurse/Staff Nurse	0	0	0	0	0	1	1	2	1	1	2	2	1	2	1	3	3	1	3	5	1	1	1	1	0	13	non-exposed/<15	20	2	very low/<2.5
27	Female	Unmarried	Diploma degree	Sylhet	27000	3	3	Govt	Tertiary	Yes	8	25	36	60	Yes	No	No	No	Senior Staff Nurse/Staff Nurse	1	1	0	0	0	2	2	2	2	2	2	2	2	2	5	3	4	2	2	2	4	2	3	3	2	18	at high risk/15-22	30	3	danger signs/2.5-3.4
29	Male	Unmarried	Diploma degree	Sylhet	27000	5	3	Govt	Tertiary	Yes	8	10	36	60	Yes	Yes	Yes	No	Senior Staff Nurse/Staff Nurse	1	1	1	1	2	2	2	1	2	2	2	2	1	2	1	5	5	1	3	4	3	3	3	2	6	16	at high risk/15-22	30	3	danger signs/2.5-3.4
35.4	Female	Married	Bachelor's degree	Rajshahi	29000	12.8	0.3	Govt	Primary	Yes	7	40	36	72	No	No	No	No	Senior Staff Nurse/Staff Nurse	0	2	0	0	0	2	2	2	2	2	1	2	2	1	3	2	1	3	2	2	4	2	2	1	2	16	at high risk/15-22	22	2.2	very low/<2.5
25	Female	Unmarried	Bachelor's degree	Chattogram	65000	3	8	NGO	Primary	Yes	8	5	46	105	Yes	Yes	Yes	Yes	Senior Staff Nurse/Staff Nurse	0	0	0	0	0	2	2	1	2	2	2	1	2	2	2	3	1	1	1	3	3	1	4	1	0	16	at high risk/15-22	20	2	very low/<2.5
24.4	Female	Married	Bachelor's degree	Rangpur	16000	3.3	3.3	Private	Tertiary	Yes	8	400	48	96	Yes	Yes	No	Yes	Senior Staff Nurse/Staff Nurse	0	0	0	0	0	1	1	1	1	2	1	1	1	1	4	3	4	1	1	3	3	1	6	1	0	10	non-exposed/<15	27	2.7	danger signs/2.5-3.4
26.4	Female	Unmarried	Diploma degree	Dhaka	15000	2.4	0.2	Private	Tertiary	No	8	15	56	96	No	Yes	No	No	Senior Staff Nurse/Staff Nurse	0	0	1	0	0	2	2	2	2	3	2	2	1	1	3	3	4	1	4	3	4	4	1	1	1	17	at high risk/15-22	28	2.8	danger signs/2.5-3.4
27	Male	Unmarried	Bachelor's degree	Dhaka	29000	2.3	1.3	Govt	Tertiary	Yes	9	55	36	60	Yes	Yes	No	No	Senior Staff Nurse/Staff Nurse	0	0	0	0	0	1	1	3	1	1	1	2	2	1	1	1	1	1	2	1	3	1	1	1	0	13	non-exposed/<15	13	1.3	very low/<2.5
24	Female	Married	Master's degree or above	Dhaka	26000	2	0.3	Govt	Tertiary	Yes	7	40	36	72	Yes	No	No	No	Senior Staff Nurse/Staff Nurse	0	1	0	0	0	2	2	1	1	2	2	2	1	1	2	3	3	2	4	4	3	3	2	2	1	14	non-exposed/<15	28	2.8	danger signs/2.5-3.4
27.2	Female	Married	Bachelor's degree	Dhaka	27000	4.2	1	Govt	Tertiary	Yes	6	30	36	60	Yes	No	Yes	No	Senior Staff Nurse/Staff Nurse	0	1	1	0	0	2	2	2	1	2	2	1	2	2	2	2	3	3	3	3	2	2	2	3	2	16	at high risk/15-22	25	2.5	danger signs/2.5-3.4
23	Female	Unmarried	Diploma degree	Sylhet	17500	1	0.7	Private	Tertiary	Yes	6	60	80	80	No	Yes	No	No	Senior Staff Nurse/Staff Nurse	0	0	0	0	0	1	1	1	1	1	1	2	1	1	2	2	2	2	1	3	1	1	2	2	0	10	non-exposed/<15	18	1.8	very low/<2.5
22.4	Female	Unmarried	Diploma degree	Rajshahi	10000	1.8	1.8	Private	Secondary	Yes	5	30	42	120	Yes	Yes	No	No	Senior Staff Nurse/Staff Nurse	0	1	0	0	0	1	1	1	1	1	1	1	1	1	4	3	4	1	3	3	4	3	4	1	1	9	non-exposed/<15	30	3	danger signs/2.5-3.4
22.7	Male	Unmarried	Bachelor's degree	Dhaka	20000	0.2	0.1	Autocratic	Primary	Yes	10	2	21	0	Yes	Yes	Yes	Yes	Supervisor/Matron/In-charge	0	0	0	0	0	1	1	1	1	1	1	1	1	1	1	2	1	1	2	2	1	1	1	1	0	9	non-exposed/<15	13	1.3	very low/<2.5
26.8	Female	Married	Diploma degree	Dhaka	26000	5.2	2.4	Govt	Tertiary	Yes	6	5	36	60	Yes	No	No	No	Senior Staff Nurse/Staff Nurse	0	3	1	0	0	2	2	2	2	2	2	2	2	1	4	4	2	1	3	3	4	2	5	2	4	17	at high risk/15-22	30	3	danger signs/2.5-3.4
30	Female	Married	Diploma degree	Dhaka	28281	7.2	4.2	Govt	Tertiary	Yes	6	14	36	60	Yes	Yes	No	No	Senior Staff Nurse/Staff Nurse	0	1	1	0	0	2	2	2	2	2	2	2	2	2	1	1	1	1	1	1	2	1	4	1	2	18	at high risk/15-22	14	1.4	very low/<2.5
30	Female	Married	Diploma degree	Chattogram	25000	11	1	Govt	Secondary	Yes	8	60	48	60	No	No	No	No	Senior Staff Nurse/Staff Nurse	1	0	1	0	0	1	3	1	1	1	1	2	1	1	3	1	1	1	1	1	2	1	4	2	2	12	non-exposed/<15	17	1.7	very low/<2.5
25.5	Female	Unmarried	Bachelor's degree	Sylhet	17500	0.5	0.5	Private	Tertiary	Yes	7	21	49	57	No	No	No	No	Senior Staff Nurse/Staff Nurse	1	1	0	0	0	1	1	1	1	2	1	1	1	1	2	2	2	1	1	2	1	1	2	2	2	10	non-exposed/<15	16	1.6	very low/<2.5
27	Female	Married	Diploma degree	Sylhet	26000	4	2	Govt	Tertiary	Yes	6	40	48	60	No	No	No	No	Senior Staff Nurse/Staff Nurse	0	3	0	0	0	1	1	1	1	1	1	1	2	1	1	4	3	1	1	3	2	1	7	1	3	10	non-exposed/<15	24	2.4	danger signs/2.5-3.4
30	Female	Married	Bachelor's degree	Sylhet	30000	5	5	Govt	Tertiary	Yes	8	18	36	60	Yes	No	No	No	Senior Staff Nurse/Staff Nurse	1	1	0	0	0	2	2	2	2	2	2	2	2	2	5	3	4	2	2	2	4	2	3	3	2	18	at high risk/15-22	30	3	danger signs/2.5-3.4
29	Male	Unmarried	Bachelor's degree	Sylhet	28000	4.5	4.2	Govt	Tertiary	Yes	7	30	36	60	Yes	No	No	No	Senior Staff Nurse/Staff Nurse	0	3	1	0	0	1	1	1	1	1	2	1	1	1	3	2	2	1	1	1	1	1	1	1	4	10	non-exposed/<15	14	1.4	very low/<2.5
22.3	Female	Unmarried	Diploma degree	Dhaka	1050	1	0.8	Autocratic	Primary	Yes	7	37	48	96	Yes	Yes	Yes	Yes	Senior Staff Nurse/Staff Nurse	0	0	0	0	0	1	1	1	1	1	1	1	1	1	3	1	1	1	1	1	3	1	3	1	0	9	non-exposed/<15	16	1.6	very low/<2.5
23.6	Male	Unmarried	Bachelor's degree	Chattogram	15000	1.3	1.3	Private	Secondary	Yes	7	15	48	96	Yes	No	Yes	No	Senior Staff Nurse/Staff Nurse	1	1	0	1	1	2	1	2	3	1	2	3	3	3	2	2	3	3	2	2	2	3	1	3	4	20	at high risk/15-22	23	2.3	very low/<2.5
25	Female	Unmarried	Diploma degree	Sylhet		2.7	2.7	Private	Secondary	Yes	6	5	47	72	No	Yes	No	No	Senior Staff Nurse/Staff Nurse	0	0	0	0	0	1	1	1	1	1	1	2	2	1	3	2	2	1	1	1	2	1	6	1	0	11	non-exposed/<15	20	2	very low/<2.5
33	Female	Married	Diploma degree	Dhaka	30000	13	4	Govt	Tertiary	Yes	6	50	36	60	Yes	Yes	Yes	Yes	Senior Staff Nurse/Staff Nurse	0	0	0	0	0	1	1	2	2	1	2	2	4	2	1	1	1	1	2	2	2	2	3	1	0	17	at high risk/15-22	16	1.6	very low/<2.5
30	Male	Married	Bachelor's degree	Dhaka	28000	3.5	1	Govt	Tertiary	Yes	6	35	36	48	No	No	No	No	Senior Staff Nurse/Staff Nurse	0	3	3	0	0	5	5	4	5	4	1	3	3	4	1	7	6	1	5	4	1	1	1	1	6	34	targets of bullying/>22	28	2.8	danger signs/2.5-3.4
30	Female	Married	Diploma degree	Sylhet	29000	7	3	Govt	Tertiary	Yes	6	120	42	60	No	Yes	Yes	Yes	Senior Staff Nurse/Staff Nurse	0	0	3	0	0	1	1	1	1	1	1	1	1	1	3	4	1	1	4	2	1	1	4	1	3	9	non-exposed/<15	22	2.2	very low/<2.5
24.8	Female	Unmarried	Diploma degree	Chattogram	20000	1.3	1.3	NGO	Community/Union	Yes	7	300	48	90	Yes	Yes	No	No	Senior Staff Nurse/Staff Nurse	0	0	0	0	0	1	1	1	1	1	1	2	1	1	1	1	1	1	1	1	1	1	1	1	0	10	non-exposed/<15	10	1	very low/<2.5
28	Male	Married	Bachelor's degree	Sylhet	28000	5	3	Govt	Tertiary	Yes	8	40	42	60	Yes	No	No	No	Senior Staff Nurse/Staff Nurse	1	1	1	0	1	2	1	2	2	2	2	2	2	2	7	4	2	1	1	2	4	3	3	3	4	17	at high risk/15-22	30	3	danger signs/2.5-3.4
27.2	Female	Unmarried	Bachelor's degree	Dhaka	26000	6.4	0.9	Govt	Tertiary	Yes	7	5	42	60	No	Yes	No	No	Senior Staff Nurse/Staff Nurse	1	3	0	0	0	2	2	1	1	2	2	1	1	1	3	1	4	2	4	4	3	1	4	1	4	13	non-exposed/<15	27	2.7	danger signs/2.5-3.4
30	Female	Married	Diploma degree	Sylhet	28000	5	3	Govt	Tertiary	Yes	8	40	42	60	Yes	Yes	Yes	No	Senior Staff Nurse/Staff Nurse	1	0	0	0	0	3	2	3	3	3	3	1	1	2	5	5	5	1	3	1	2	2	3	2	1	21	at high risk/15-22	29	2.9	danger signs/2.5-3.4
25	Female	Unmarried	Diploma degree	Rajshahi	12000	3.1	3.1	Private	Primary	No	8	5	48	0	No	Yes	Yes	Yes	Supervisor/Matron/In-charge	0	0	3	0	0	1	1	1	2	1	2	2	2	1	4	3	4	1	3	3	2	1	4	1	3	13	non-exposed/<15	26	2.6	danger signs/2.5-3.4
27	Male	Married	Diploma degree	Dhaka	25000	8	2	Private	Tertiary	Yes	10	45	60	0	Yes	Yes	No	Yes	Senior Staff Nurse/Staff Nurse	0	0	0	0	1	1	1	3	1	1	1	1	1	1	1	2	2	1	1	1	1	2	2	2	1	11	non-exposed/<15	15	1.5	very low/<2.5
27	Female	Unmarried	Diploma degree	Sylhet	27000	5	3	Govt	Tertiary	Yes	8	35	36	60	Yes	No	No	No	Senior Staff Nurse/Staff Nurse	1	0	0	0	0	2	2	2	2	2	2				4	3	3	1	2	3	3	3	3	3	1		targets of bullying/>22	28	2.8	danger signs/2.5-3.4
24.6	Female	Unmarried	Diploma degree	Sylhet	8000	1.4	1.4	Private	Primary	Yes	8	10	58	52	Yes	Yes	No	No	Senior Staff Nurse/Staff Nurse	0	1	1	0	0	2	2	1	1	1	2	1	2	1	4	3	2	1	1	3	2	1	2	1	2	13	non-exposed/<15	20	2	very low/<2.5
23	Male	Unmarried	Bachelor's degree	Mymensingh	10000	6	1	Govt	Tertiary	Yes	7	20	48	96	Yes	Yes	Yes	Yes	Senior Staff Nurse/Staff Nurse	0	1	0	0	0	2	1	1	2	1	1	1	1	1	3	4	4	1	1	3	3	4	3	3	1	11	non-exposed/<15	29	2.9	danger signs/2.5-3.4
27.8	Female	Married	Bachelor's degree	Dhaka	48000	1.8	0.3	Private	Tertiary	No	6	50	36	60	Yes	No	Yes	Yes	Senior Staff Nurse/Staff Nurse	0	3	0	0	0	2	1	1	1	2	2	1	4	1	2	2	4	1	2	3	1	1	1	2	3	15	at high risk/15-22	19	1.9	very low/<2.5
28.5	Male	Unmarried	Bachelor's degree	Chattogram	29000	4.4	0.8	Govt	Tertiary	Yes	4	30	42	60	No	No	No	No	Senior Staff Nurse/Staff Nurse	0	2	0	0	0	2	2	1	2	2	2	2	2	2	4	2	1	1	6	3	1	4	3	2	2	17	at high risk/15-22	27	2.7	danger signs/2.5-3.4
23	Male	Unmarried	Diploma degree	Sylhet	18000	0.8	0.8	Private	Tertiary	Yes	7	95	48	96	No	Yes	No	No	Senior Staff Nurse/Staff Nurse	0	0	0	0	0	1	2	2	2	1	3	1	2	1	5	1	1	1	1	4	1	1	1	2	0	15	at high risk/15-22	18	1.8	very low/<2.5
28	Male	Married	Diploma degree	Dhaka	27500	8	0.1	Govt	Tertiary	Yes	6	30	48	60	No	No	No	No	Senior Staff Nurse/Staff Nurse	0	2	2	0	0	2	2	1	2	1	1	2	1	1	3	3	3	1	1	4	3	1	5	3	4	13	non-exposed/<15	27	2.7	danger signs/2.5-3.4
45	Female	Divorced	Bachelor's degree	Dhaka	48000	23	13	Govt	Tertiary	Yes	7	20	36	60	Yes	No	Yes	No	Senior Staff Nurse/Staff Nurse	0	2	2	0	0	3	3	3	3	3	3	2	2	2	3	3	3	3	3	3	3	3	3	2	4	24	targets of bullying/>22	29	2.9	danger signs/2.5-3.4
27.8	Female	Married	Diploma degree	Chattogram	30000	2.5	0.7	Govt	Primary	Yes	2	20	36	72	Yes	Yes	Yes	Yes	Senior Staff Nurse/Staff Nurse	0	1	0	0	0	1	1	1	1	1	1	1	1	1	4	4	1	1	1	1	2	4	4	1	1	9	non-exposed/<15	23	2.3	very low/<2.5
32.4	Female	Married	Diploma degree	Khulna	26300	11.8	2.3	Govt	Secondary	Yes	6	28	48	60	No	Yes	No	No	Senior Staff Nurse/Staff Nurse	0	1	0	0	0	2	2	1	1	1	1	1	1	1	1	1	1	1	1	1	4	1	4	1	1	11	non-exposed/<15	16	1.6	very low/<2.5
30	Male	Married	Master's degree or above	Rajshahi	30000	6	4	Govt	Tertiary	Yes	8	30	48	60	No	No	Yes	No	Senior Staff Nurse/Staff Nurse	0	1	1	0	0	2	2	1	1	1	1	1	2	1	1	1	1	2	1	1	1	1	1	1	2	12	non-exposed/<15	11	1.1	very low/<2.5
34.7	Female	Married	Bachelor's degree	Dhaka	32000	10.7	0.9	Govt	Tertiary	Yes	6	40	36	60	Yes	No	No	No	Senior Staff Nurse/Staff Nurse	0	0	2	0	0	2	2	2	3	4	2	2	2	2	3	3	3	3	3	3	3	3	3	3	2	21	at high risk/15-22	30	3	danger signs/2.5-3.4
23	Female	Married	Bachelor's degree	Rajshahi	12000	1	6	Private	Primary	Yes	7	10	42	120	No	No	No	No	Senior Staff Nurse/Staff Nurse	0	3	0	0	0	1	1	1	1	2	1	1	1	1	4	1	1	1	1	1	1	1	3	1	3	10	non-exposed/<15	15	1.5	very low/<2.5
56.5	Male	Married	Diploma degree	Dhaka	45000	35	32	Govt	Tertiary	Yes	7	30	36	60	Yes	Yes	Yes	No	Senior Staff Nurse/Staff Nurse	2	3	1	0	0	2	2	1	2	2	2	2	2	1	2	3	2	2	1	2	1	1	2	1	6	16	at high risk/15-22	17	1.7	very low/<2.5
28	Male	Unmarried	Diploma degree	Rangpur	50000	5	0.8	Govt	Secondary	Yes	8	6	48	60	Yes	Yes	No	No	Senior Staff Nurse/Staff Nurse	0	3	0	0	0	1	1	1	1	1	1	1	1	1	3	1	1	1	2	1	2	1	3	1	3	9	non-exposed/<15	16	1.6	very low/<2.5
23.2	Female	Unmarried	Diploma degree	Dhaka	24000	2	2	Private	Tertiary	Yes	8	28	36	72	Yes	Yes	Yes	No	Senior Staff Nurse/Staff Nurse	0	0	0	0	0	1	1	1	1	1	1	1	1	1	1	1	1	1	1	1	1	2	1	1	0	9	non-exposed/<15	11	1.1	very low/<2.5
32	Female	Married	Diploma degree	Dhaka	29188	12	2.3	Govt	Tertiary	Yes	6	30	36	60	No	No	No	No	Senior Staff Nurse/Staff Nurse	3	3	0	1	0	2	5	5	5	1	5	5	5	5	3	1	1	1	4	1	4	1	7	5	7	38	targets of bullying/>22	28	2.8	danger signs/2.5-3.4
28	Female	Married	Bachelor's degree	Sylhet	30000	5	5	Govt	Tertiary	Yes	8	40	48	60	No	Yes	No	No	Senior Staff Nurse/Staff Nurse	0	3	0	0	0	2	2	2	2	2	1	2	2	2	1	1	1	1	7	7	1	1	7	1	3	17	at high risk/15-22	28	2.8	danger signs/2.5-3.4
29.5	Female	Married	Bachelor's degree	Dhaka	30000	4.5	4	Govt	Tertiary	Yes	8	50	56	60	No	Yes	No	No	Senior Staff Nurse/Staff Nurse	0	1	1	0	0	2	1	2	2	2	2	2	2	2	3	2	3	1	2	2	2	2	2	2	2	17	at high risk/15-22	21	2.1	very low/<2.5
31	Male	Unmarried	Diploma degree	Dhaka	29000	6.5	2.7	Govt	Tertiary	Yes	8	30	36	60	No	No	No	No	Senior Staff Nurse/Staff Nurse	0	0	0	0	0	1	1	1	2	2	2	2	2	2	1	1	1	1	1	1	1	1	1	1	0	15	at high risk/15-22	10	1	very low/<2.5
25.8	Male	Married	Bachelor's degree	Dhaka	49000	3.2	1.6	NGO	Community/Union	Yes	7	40	48	0	No	Yes	Yes	Yes	Senior Staff Nurse/Staff Nurse	0	0	0	0	0	1	1	1	1	1	2	1	1	1	4	1	1	1	1	1	1	1	1	1	0	10	non-exposed/<15	13	1.3	very low/<2.5
24.5	Male	Unmarried	Diploma degree	Dhaka	22000	1.2	1.1	Autocratic	Tertiary	Yes	7	60	36	48	Yes	Yes	No	Yes	Senior Staff Nurse/Staff Nurse	0	0	0	0	0	1	1	1	1	1	2	1	1	1	4	2	1	1	2	1	1	1	4	1	0	10	non-exposed/<15	18	1.8	very low/<2.5
23	Female	Unmarried	Diploma degree	Dhaka	18000	3	3	Private	Tertiary	No	6	40	48	96	No	Yes	No	No	Senior Staff Nurse/Staff Nurse	0	3	0	0	0	1	1	1	1	1	1	1	1	1	3	1	1	1	2	2	3	1	7	1	3	9	non-exposed/<15	22	2.2	very low/<2.5
36	Female	Married	Diploma degree	Sylhet	26000	10	2	Govt	Tertiary	Yes	6	40	46	60	No	No	No	No	Senior Staff Nurse/Staff Nurse	0	3	0	0	0	1	1	1	1	1	3	1	1	1	1	4	3	1	1	3	1	7	2	1	3	11	non-exposed/<15	24	2.4	danger signs/2.5-3.4
33	Female	Married	Master's degree or above	Chattogram	28000	14	2.4	Govt	Tertiary	Yes	5	30	36	60	No	Yes	Yes	No	Senior Staff Nurse/Staff Nurse	0	0	0	0	0	1	1	1	1	1	1	1	1	1	1	1	1	1	1	1	1	1	1	1	0	9	non-exposed/<15	10	1	very low/<2.5
24	Male	Unmarried	Diploma degree	Dhaka	12000	1.3	1.2	Private	Primary	Yes	7	12	48	12	No	Yes	No	No	Senior Staff Nurse/Staff Nurse	1	0	1	0	0	2	2	2	5	3	4	2	1	3	4	2	3	1	2	3	3	2	2	3	2	24	targets of bullying/>22	25	2.5	danger signs/2.5-3.4
23	Male	Unmarried	Diploma degree	Rajshahi	13000	2	1.2	Private	Tertiary	No	6	25	48	84	Yes	Yes	No	No	Senior Staff Nurse/Staff Nurse	0	1	0	0	0	1	1	1	1	2	2	2	1	1	2	1	2	1	3	4	1	4	2	1	1	12	non-exposed/<15	21	2.1	very low/<2.5
23	Female	Unmarried	Diploma degree	Dhaka	20000	5.5	1.4	Private	Tertiary	Yes	6	20	48	96	Yes	Yes	No	No	Senior Staff Nurse/Staff Nurse	1	0	1	1	1	1	1	1	1	1	1	1	1	1	1	1	1	1	1	1	1	1	3	1	4	9	non-exposed/<15	12	1.2	very low/<2.5
36.5	Female	Married	Bachelor's degree	Sylhet	34800	14.5	7.5	Govt	Secondary	Yes	6	20	42	50	No	No	No	No	Senior Staff Nurse/Staff Nurse	0	1	0	0	0	2	1	1	2	2	3	2	1	1	3	1	1	1	2	1	3	1	2	1	1	15	at high risk/15-22	16	1.6	very low/<2.5
35	Female	Unmarried	Bachelor's degree	Dhaka	35000	8	8	Govt	Tertiary	Yes	7	10	36	72	No	No	No	No	Senior Staff Nurse/Staff Nurse	0	3	0	0	0	2	1	2	1	2	2	2	1	1	3	4	5	1	4	4	1	1	1	1	3	14	non-exposed/<15	25	2.5	danger signs/2.5-3.4
31	Female	Married	Master's degree or above	Dhaka	30000	6	3	Govt	Tertiary	Yes	6	30	36	60	Yes	No	Yes	No	Senior Staff Nurse/Staff Nurse	0	2	1	0	0	2	2	2	2	2	3	2	4	2	3	3	4	2	3	3	3	3	3	3	3	21	at high risk/15-22	30	3	danger signs/2.5-3.4
28.9	Male	Married	Bachelor's degree	Khulna	25000	4.2	0.1	Govt	Secondary	Yes	6	10	36	48	Yes	No	No	No	Senior Staff Nurse/Staff Nurse	0	0	0	0	0	2	2	1	1	2	2	1	1	1	3	5	7	1	3	4	1	2	3	1	0	13	non-exposed/<15	30	3	danger signs/2.5-3.4
25	Female	Married	Bachelor's degree	Sylhet	17000	4.5	3.5	Private	Tertiary	Yes	8	70	36	108	Yes	Yes	No	No	Senior Staff Nurse/Staff Nurse	0	1	0	0	0	1	1	2	2	2	1	2	3	2	2	1	2	1	1	2	1	2	1	1	1	16	at high risk/15-22	14	1.4	very low/<2.5
27	Male	Married	Master's degree or above	Chattogram	50000	3.2	0.2	Private	Primary	Yes	8	3	9	0	Yes	Yes	Yes	No	Senior Staff Nurse/Staff Nurse	1	2	2	0	0	1	1	1	1	1	2	1	1	1	3	3	4	1	3	4	3	3	1	1	5	10	non-exposed/<15	26	2.6	danger signs/2.5-3.4
40	Female	Married	Bachelor's degree	Sylhet	35000	12	7	Govt	Tertiary	Yes	6	2	36	60	Yes	No	No	No	Senior Staff Nurse/Staff Nurse	1	1	0	0	0	2	2	2	2	2	2	2	2	2	5	3	4	2	2	2	4	2	3	3	2	18	at high risk/15-22	30	3	danger signs/2.5-3.4
40	Female	Married	Master's degree or above	Dhaka	40000	10	10	Govt	Tertiary	Yes	6	30	48	48	Yes	Yes	Yes	No	Senior Staff Nurse/Staff Nurse	0	0	0	0	0	1	1	1	1	1	1	1	1	1	3	1	1	1	1	1	3	1	1	1	0	9	non-exposed/<15	14	1.4	very low/<2.5
24	Female	Unmarried	Bachelor's degree	Dhaka	14000	0.2	0.2	Private	Tertiary	Yes	6	30	48	96	No	Yes	No	No	Senior Staff Nurse/Staff Nurse	2	2	0	0	0	1	1	1	1	1	4	2	2	1	3	2	1	2	1	1	3	1	5	3	4	14	non-exposed/<15	22	2.2	very low/<2.5
27	Female	Married	Diploma degree	Sylhet	26000	1	1	Govt	Tertiary	Yes	6	40	46	60	No	No	No	No	Senior Staff Nurse/Staff Nurse	0	1	0	0	0	1	1	1	1	1	1	1	1	1	1	6	3	4	1	3	2	1	7	1	1	9	non-exposed/<15	29	2.9	danger signs/2.5-3.4
25.2	Male	Married	Bachelor's degree	Chattogram	50300	4.2	3.2	NGO	Community/Union	Yes	5	0	48	0	Yes	Yes	No	Yes	Supervisor/Matron/In-charge	0	0	2	0	0	1	1	2	3	1	3	2	2	2	3	2	3	2	1	3	2	5	2	4	2	17	at high risk/15-22	27	2.7	danger signs/2.5-3.4
38	Female	Married	Master's degree or above	Dhaka	28000	15	0.1	Govt	Tertiary	Yes	8	300	42	60	Yes	Yes	Yes	Yes	Senior Staff Nurse/Staff Nurse	0	0	0	0	0	1	1	1	1	1	1	1	1	1	3	3	1	1	1	1	1	1	1	1	0	9	non-exposed/<15	14	1.4	very low/<2.5
26.5	Female	Married	Diploma degree	Dhaka	27728	9	9	Govt	Tertiary	Yes	8	45	40	60	No	Yes	No	No	Senior Staff Nurse/Staff Nurse	0	0	0	0	0	1	1	1	1	1	2	1	2	1	1	2	1	1	1	1	1	1	1	1	0	11	non-exposed/<15	11	1.1	very low/<2.5
27.7	Male	Married	Bachelor's degree	Sylhet	20000	5.4	3.4	Private	Tertiary	Yes	6	4	40	96	No	Yes	No	Yes	Senior Staff Nurse/Staff Nurse	2	3	0	0	0	1	1	2	2	2	1	2	2	2	2	1	2	1	1	2	1	2	1	1	5	15	at high risk/15-22	14	1.4	very low/<2.5
24	Male	Unmarried	Bachelor's degree	Rajshahi	30000	3	3	Private	Secondary	No	8	140	32	25	Yes	Yes	No	No	Senior Staff Nurse/Staff Nurse	0	3	3	0	0	2	3	2	2	2	1	2	5	2	4	4	3	1	3	4	3	1	5	1	6	21	at high risk/15-22	29	2.9	danger signs/2.5-3.4
22.9	Male	Unmarried	Diploma degree	Dhaka		0.6	0.6	Private	Tertiary	Yes	5	5	216	216	No	Yes	No	Yes	Senior Staff Nurse/Staff Nurse	0	0	0	0	0	1	1	1	1	1	1	1	5	1	3	3	1	1	1	1	2	1	2	1	0	13	non-exposed/<15	16	1.6	very low/<2.5
46	Female	Married	Master's degree or above	Dhaka	31500	18.5	18	Govt	Tertiary	Yes	8	90	48	36	No	Yes	Yes	No	Senior Staff Nurse/Staff Nurse	0	0	0	0	0	1	1	1	1	1	1	1	1	1	1	1	1	1	1	1	1	1	1	1	0	9	non-exposed/<15	10	1	very low/<2.5
25.3	Male	Married	Bachelor's degree	Dhaka	26000	5.5	0.2	NGO	Secondary	Yes	8	30	36	60	Yes	Yes	Yes	Yes	Senior Staff Nurse/Staff Nurse	0	0	0	0	0	1	1	1	1	1	1	1	1	1	4	4	1	1	1	1	4	1	4	4	0	9	non-exposed/<15	25	2.5	danger signs/2.5-3.4
29	Male	Married	Bachelor's degree	Sylhet	19500	3	2.5	Private	Tertiary	Yes	8	21	42	84	No	No	No	No	Senior Staff Nurse/Staff Nurse	1	3	0	0	0	1	1	1	2	2	2	1	1	1	7	1	1	1	1	2	1	1	4	1	4	12	non-exposed/<15	20	2	very low/<2.5
25.2	Female	Unmarried	Diploma degree	Sylhet	18000	3.4	2.3	Private	Tertiary	Yes	8	25	40	84	No	No	No	No	Senior Staff Nurse/Staff Nurse	0	3	0	0	0	2	2	2	1	4	2	1	1	2	5	5	3	2	4	2	2	2	2	2	3	17	at high risk/15-22	29	2.9	danger signs/2.5-3.4
52	Female	Married	Master's degree or above	Sylhet	49000	30	25	Govt	Tertiary	Yes	9	15	36	60	Yes	No	No	No	Senior Staff Nurse/Staff Nurse	1	1	0	0	0	2	2	2	2	2	2	2	2	2	5	3	4	2	2	2	4	2	3	3	2	18	at high risk/15-22	30	3	danger signs/2.5-3.4
28	Female	Married	Master's degree or above	Sylhet	27000	6	2.3	Govt	Tertiary	Yes	8	35	36	60	No	Yes	No	No	Senior Staff Nurse/Staff Nurse	0	0	0	0	0	1	1	1	1	1	1	2	2	2	3	2	3	1	2	3	2	3	2	3	0	12	non-exposed/<15	24	2.4	danger signs/2.5-3.4
30	Female	Married	Bachelor's degree	Sylhet	30000	7	5	Govt	Tertiary	Yes	7	40	36	60	No	Yes	No	No	Senior Staff Nurse/Staff Nurse	0	0	0	0	0	2	3	1	1	1	1	5	1	1	3	1	2	1	1	2	2	1	3	1	0	16	at high risk/15-22	17	1.7	very low/<2.5
40	Female	Married	Bachelor's degree	Sylhet	35000	15	10	Govt	Tertiary	Yes	8	40	36	60	No	Yes	No	No	Senior Staff Nurse/Staff Nurse	0	0	0	2	0	1	2	1	1	2	2	5	1	1	3	1	2	2	1	3	2	1	3	1	2	16	at high risk/15-22	19	1.9	very low/<2.5
34	Female	Married	Bachelor's degree	Dhaka	32000	11	5	Govt	Tertiary	Yes	6	40	36	60	Yes	No	Yes	No	Senior Staff Nurse/Staff Nurse	0	3	2	1	0	2	2	2	2	1	2	2	2	2	3	3	3	3	3	3	2	2	2	2	6	17	at high risk/15-22	26	2.6	danger signs/2.5-3.4
23	Male	Unmarried	Bachelor's degree	Dhaka	30000	5.6	2.5	Autocratic	Tertiary	Yes	10	25	36	50	Yes	Yes	Yes	Yes	Senior Staff Nurse/Staff Nurse	0	0	0	0	0	1	1	1	1	1	1	1	1	1	1	1	1	2	1	1	1	1	1	1	0	9	non-exposed/<15	11	1.1	very low/<2.5
26	Male	Married	Master's degree or above	Dhaka	27000	3	1	Autocratic	Tertiary	Yes	6	30	42	72	No	No	No	Yes	Senior Staff Nurse/Staff Nurse	0	0	0	0	0	2	3	3	1	1	2	1	1	1	1	1	1	1	1	1	2	1	1	1	0	15	at high risk/15-22	11	1.1	very low/<2.5
27	Male	Unmarried	Master's degree or above	Dhaka	28000	3	3	Autocratic	Tertiary	Yes	7	20	8	72	Yes	No	No	No	Senior Staff Nurse/Staff Nurse	0	1	1	1	1	2	2	1	2	3	2	1	2	3	2	2	2	2	2	2	3	2	2	3	4	18	at high risk/15-22	22	2.2	very low/<2.5
26.3	Female	Married	Diploma degree	Dhaka	27000	4.2	0.9	Govt	Tertiary	Yes	8	23	36	60	No	No	No	No	Senior Staff Nurse/Staff Nurse	0	1	0	0	0	3	1	2	1	1	1	1	1	2	5	4	3	1	1	3	4	1	6	1	1	13	non-exposed/<15	29	2.9	danger signs/2.5-3.4
40	Male	Married	Master's degree or above	Sylhet	29000	18	1.4	Govt	Tertiary	Yes	8	8	36	60	Yes	No	No	No	Senior Staff Nurse/Staff Nurse	0	0	0	0	0	2	2	2	2	2	1	2	3	1	4	4	3	3	3	3	3	1	3	3	0	17	at high risk/15-22	30	3	danger signs/2.5-3.4
24	Male	Married	Diploma degree	Sylhet		1.8	1.8	Private	Tertiary	Yes	7	20	42	96	Yes	Yes	Yes	Yes	Senior Staff Nurse/Staff Nurse	0	0	0	0	0	1	2	1	1	2	2	1	1	1	2	3	3	1	1	1	2	1	3	1	0	12	non-exposed/<15	18	1.8	very low/<2.5
25.3	Male	Married	Diploma degree	Dhaka	14000	1.8	1.8	Private	Secondary	No	5	25	46	72	No	No	No	No	Senior Staff Nurse/Staff Nurse	3	0	0	0	0	3	1	1	2	1	2	1	1	1	4	5	2	1	3	3	4	1	3	2	3	13	non-exposed/<15	28	2.8	danger signs/2.5-3.4
33	Male	Married	Master's degree or above	Sylhet	27000	10	2	Govt	Primary	Yes	7	280	36	60	No	No	No	No	Senior Staff Nurse/Staff Nurse	0	3	3	0	0	2	2	2	1	2	1	3	2	1	1	1	1	2	2	2	1	1	1	1	6	16	at high risk/15-22	13	1.3	very low/<2.5
28	Male	Married	Master's degree or above	Dhaka	30000	5.5	5.5	Govt	Tertiary	Yes	6	60	40	60	No	Yes	No	No	Senior Staff Nurse/Staff Nurse	3	3	1	2	2	4	5	4	5	2	2	3	2	2	4	3	1	3	1	3	1	1	4	1	11	29	targets of bullying/>22	22	2.2	very low/<2.5
35.2	Female	Married	Bachelor's degree	Rajshahi	35000	14	7	Govt	Secondary	Yes	8	300	36	72	Yes	Yes	No	No	Senior Staff Nurse/Staff Nurse	3	3	1	0	0	2	2	3	2	3	1	2	2	2	2	2	1	1	3	2	1	2	2	1	7	19	at high risk/15-22	17	1.7	very low/<2.5
28	Female	Unmarried	Diploma degree	Khulna	27000	7.2	4.2	Govt	Primary	Yes	7	100	36	60	Yes	Yes	Yes	No	Senior Staff Nurse/Staff Nurse	0	0	0	0	0	1	1	1	1	1	1	1	1	1	1	1	1	1	1	1	1	1	1	1	0	9	non-exposed/<15	10	1	very low/<2.5
34	Female	Married	Diploma degree	Sylhet	30000	6	5	Govt	Tertiary	Yes	6	40	48	60	No	No	No	No	Senior Staff Nurse/Staff Nurse	0	3	0	0	0	1	1	1	1	2	1	2	1	1	1	4	3	1	1	3	2	1	7	1	3	11	non-exposed/<15	24	2.4	danger signs/2.5-3.4
30	Male	Unmarried	Master's degree or above	Dhaka	30000	8	2	Govt	Tertiary	Yes	8	10	48	24	Yes	No	Yes	No	Senior Staff Nurse/Staff Nurse	0	2	2	1	0	3	4	3	3	5	3	2	3	3	3	3	1	1	1	1	1	1	1	3	5	29	targets of bullying/>22	16	1.6	very low/<2.5
39.8	Female	Married	Master's degree or above	Dhaka	42000	17.2	12.4	Govt	Tertiary	Yes	6	60	36	66	Yes	No	No	No	Senior Staff Nurse/Staff Nurse	0	0	0	0	0	2	1	1	1	2	2	2	2	2	2	2	2	1	2	2	1	1	2	2	0	15	at high risk/15-22	17	1.7	very low/<2.5
40.3	Female	Married	Master's degree or above	Chattogram	37000	11	11	Govt	Secondary	Yes	5	60	37	72	No	No	No	No	Senior Staff Nurse/Staff Nurse	1	2	0	0	0	2	1	1	1	1	1	1	1	1	3	4	4	3	3	4	4	3	1	1	3	10	non-exposed/<15	30	3	danger signs/2.5-3.4
31	Male	Married	Bachelor's degree	Sylhet	30000	8	5	Govt	Tertiary	Yes	8	40	40	60	Yes	No	No	No	Senior Staff Nurse/Staff Nurse	0	1	0	0	0	2	2	3	3	4	3	2	2	3	5	3	2	1	3	3	4	2	3	2	1	24	targets of bullying/>22	28	2.8	danger signs/2.5-3.4
38.1	Female	Married	Bachelor's degree	Dhaka	29000	7.1	18	Govt	Tertiary	Yes	5	70	50	60	No	No	No	Yes	Senior Staff Nurse/Staff Nurse	0	0	0	0	0	1	1	1	1	1	2	1	2	1	3	1	1	1	1	1	3	1	1	1	0	11	non-exposed/<15	14	1.4	very low/<2.5
24	Male	Unmarried	Diploma degree	Sylhet	16500	1	0.8	Private	Tertiary	Yes	6	25	36	84	Yes	Yes	No	No	Senior Staff Nurse/Staff Nurse	0	0	0	0	0	1	1	1	1	1	1	2	1	1	7	2	1	1	1	2	3	1	2	1	0	10	non-exposed/<15	21	2.1	very low/<2.5
22.3	Male	Unmarried	Diploma degree	Dhaka	30000	0.8	0.8	Private	Primary	Yes	6	10	348	174	Yes	Yes	No	No	Senior Staff Nurse/Staff Nurse	0	0	0	0	0	1	1	1	1	1	1	2	5	1	5	1	3	1	4	3	2	1	3	1	0	14	non-exposed/<15	24	2.4	danger signs/2.5-3.4
25	Male	Married	Bachelor's degree	Chattogram	20000	0.5	0.5	NGO	Primary	Yes	7	20	45	120	Yes	Yes	No	No	Senior Staff Nurse/Staff Nurse	0	1	0	0	0	1	2	1	1	1	2	1	2	1	2	2	1	1	1	4	3	4	5	2	1	12	non-exposed/<15	25	2.5	danger signs/2.5-3.4
30.7	Male	Unmarried	Bachelor's degree	Dhaka	27718	4.5	0.1	Govt	Tertiary	No	7	40	36	72	No	No	No	No	Senior Staff Nurse/Staff Nurse	1	2	0	0	0	1	2	2	1	2	2	1	2	1	4	3	2	4	3	3	3	3	4	1	3	14	non-exposed/<15	30	3	danger signs/2.5-3.4
25.5	Female	Married	Master's degree or above	Dhaka	27000	5	0.9	Govt	Tertiary	Yes	8	20	42	60	Yes	No	No	No	Senior Staff Nurse/Staff Nurse	0	3	0	0	0	3	2	2	2	2	2	2	2	1	3	4	4	1	1	3	3	1	4	1	3	18	at high risk/15-22	25	2.5	danger signs/2.5-3.4
25	Male	Unmarried	Bachelor's degree	Dhaka	28000	4	0.3	Autocratic	Tertiary	Yes	8	35	36	60	Yes	Yes	No	Yes	Senior Staff Nurse/Staff Nurse	0	0	1	0	0	1	1	1	1	2	1	2	1	1	3	3	1	1	1	1	1	1	3	1	1	11	non-exposed/<15	16	1.6	very low/<2.5
29	Female	Married	Diploma degree	Sylhet	27000	4	3	Govt	Tertiary	Yes	8	30	40	60	Yes	No	No	No	Senior Staff Nurse/Staff Nurse	0	0	0	0	0	2	4	1	2	2	2	2	2	2	3	2	3	1	3	3	3	4	2	3	0	19	at high risk/15-22	27	2.7	danger signs/2.5-3.4
23.6	Female	Unmarried	Diploma degree	Chattogram	14000	2.2	0.1	Private	Secondary	Yes	6	15	48	60	No	No	No	No	Senior Staff Nurse/Staff Nurse	0	1	2	0	0	4	1	3	4	4	3	5	2	1	7	1	1	1	2	4	3	4	3	1	3	27	targets of bullying/>22	27	2.7	danger signs/2.5-3.4
26.2	Male	Unmarried	Bachelor's degree	Dhaka	27000	4.7	1.1	Govt	Tertiary	Yes	6	60	36	60	Yes	No	No	No	Senior Staff Nurse/Staff Nurse	1	2	2	0	0	2	2	2	1	1	1	1	1	1	2	2	2	2	2	2	2	2	5	3	5	12	non-exposed/<15	24	2.4	danger signs/2.5-3.4
27	Male	Married	Bachelor's degree	Dhaka	26000	6	4	Govt	Tertiary	Yes	8	60	48	36	Yes	Yes	Yes	Yes	Senior Staff Nurse/Staff Nurse	0	1	1	0	0	2	2	2	2	2	2	2	2	2	3	3	2	2	1	2	1	1	1	1	2	18	at high risk/15-22	17	1.7	very low/<2.5
30	Male	Unmarried	Diploma degree	Sylhet	28000	8	3	Govt	Secondary	Yes	7	17	48	84	No	No	No	No	Senior Staff Nurse/Staff Nurse	0	0	0	0	0	5	5	5	1	1	5	5	5	5	1	1	1	1	1	1	1	1	1	1	0	37	targets of bullying/>22	10	1	very low/<2.5
30.2	Male	Married	Bachelor's degree	Dhaka	32000	6.7	4.5	Govt	Tertiary	Yes	5	20	36	60	Yes	No	Yes	No	Senior Staff Nurse/Staff Nurse	0	2	1	0	0	2	2	3	4	2	4	4	4	2	3	3	3	3	3	4	1	3	2	3	3	27	targets of bullying/>22	28	2.8	danger signs/2.5-3.4
33.2	Male	Married	Diploma degree	Dhaka	30000	13.5	0.6	Govt	Tertiary	Yes	6	18	50	60	No	No	No	No	Senior Staff Nurse/Staff Nurse	0	3	3	0	0	1	3	1	2	2	2	2	2	2	3	1	1	3	1	4	1	3	3	3	6	17	at high risk/15-22	23	2.3	very low/<2.5
23.2	Male	Unmarried	Diploma degree	Dhaka	30000	1.1	1.1	Private	Tertiary	Yes	8	30	36	96	Yes	Yes	No	No	Senior Staff Nurse/Staff Nurse	3	3	1	0	0	2	5	2	1	5	2	1	5	2	3	1	1	1	1	1	1	1	1	1	7	25	targets of bullying/>22	12	1.2	very low/<2.5
27	Female	Unmarried	Bachelor's degree	Sylhet	19000	3.4		Private	Tertiary	Yes	8	45	6	84	No	No	No	No	Senior Staff Nurse/Staff Nurse	0	0	0	0	0	2	1	1	1	1	1	2	1	1	1	1	1	1	1	1	1	1	1	1	0	11	non-exposed/<15	10	1	very low/<2.5
22	Female	Married	Diploma degree	Dhaka	20000	2.2	2.2	NGO	Tertiary	Yes	6	20	42	84	No	Yes	Yes	Yes	Senior Staff Nurse/Staff Nurse	3	0	0	0	0	1	1	1	1	3	1	1	1	1	1	1	1	1	1	1	3	1	4	1	3	11	non-exposed/<15	15	1.5	very low/<2.5
26	Female	Unmarried	Diploma degree	Dhaka	27000	4	4	Private	Tertiary	Yes	8	150	56	56	Yes	Yes	No	Yes	Senior Staff Nurse/Staff Nurse	0	0	0	0	0	1	1	1	1	1	1	1	1	1	1	1	1	1	1	1	1	1	1	1	0	9	non-exposed/<15	10	1	very low/<2.5
30	Male	Married	Bachelor's degree	Dhaka	30000	4	2	Govt	Tertiary	Yes	8	40	36	60	Yes	No	Yes	No	Senior Staff Nurse/Staff Nurse	2	0	0	0	0	2	1	2	2	2	2	2	1	1	4	2	1	3	1	1	3	1	3	1	2	15	at high risk/15-22	20	2	very low/<2.5
25	Female	Married	Diploma degree	Chattogram	17000	3.2	3	Private	Primary	Yes	5	300	48	0	No	No	No	No	Senior Staff Nurse/Staff Nurse	0	3	0	0	0	1	2	2	2	2	2	2	2	1	1	1	1	1	1	1	3	1	1	1	3	16	at high risk/15-22	12	1.2	very low/<2.5
36	Female	Divorced	Diploma degree	Barishal	25319	11	0.8	Govt	Secondary	Yes	7	35	36	84	No	No	No	No	Senior Staff Nurse/Staff Nurse	0	3	2	0	0	1	1	1	1	1	1	1	1	1	4	3	3	1	4	3	4	1	4	1	5	9	non-exposed/<15	28	2.8	danger signs/2.5-3.4
25	Female	Unmarried	Diploma degree	Sylhet	19000	4.4		Private	Tertiary	Yes	8	45			No	No	No	No	Senior Staff Nurse/Staff Nurse	0	0	0	0	0	2	1	1	1	1	1	2	1	1	1	1	1	1	1	1	1	1	1	1	0	11	non-exposed/<15	10	1	very low/<2.5
27.8	Male	Unmarried	Bachelor's degree	Sylhet	17500	2.8	1.3	Private	Tertiary	Yes	7	31	36	84	Yes	Yes	No	No	Senior Staff Nurse/Staff Nurse	1	3	3	0	0	2	1	1	1	1	1	1	1	1	7	1	1	1	1	1	7	1	7	1	7	10	non-exposed/<15	28	2.8	danger signs/2.5-3.4
26.6	Male	Unmarried	Bachelor's degree	Sylhet	20000	2.5	2.5	Private	Tertiary	Yes	8	13	36	108	Yes	Yes	No	No	Senior Staff Nurse/Staff Nurse	0	1	0	0	0	1	1	2	2	2	1	2	1	2	2	1	2	1	1	2	1	2	1	1	1	14	non-exposed/<15	14	1.4	very low/<2.5
25	Female	Unmarried	Diploma degree	Dhaka	35000	3.3	2.7	Private	Tertiary	Yes	7	30	42	98	No	Yes	Yes	Yes	Senior Staff Nurse/Staff Nurse	0	0	0	0	0	1	1	1	1	1	1	1	1	2	4	2	3	3	3	2	4	1	4	2	0	10	non-exposed/<15	28	2.8	danger signs/2.5-3.4
24	Female	Unmarried	Diploma degree	Sylhet	13500	2.6	2.6	Private	Secondary	Yes	6	6	47	72	No	Yes	No	No	Senior Staff Nurse/Staff Nurse	0	0	0	0	0	1	1	1	1	1	1	2	2	1	3	2	2	1	1	1	2	1	6	1	0	11	non-exposed/<15	20	2	very low/<2.5
25	Male	Married	Diploma degree	Rajshahi	10000	1	1	NGO	Tertiary	Yes	8	20	42	84	No	Yes	Yes	Yes	Senior Staff Nurse/Staff Nurse	0	3	1	0	0	4	1	1	1	1	1	1	1	1	1	1	1	1	1	1	1	1	1	1	4	12	non-exposed/<15	10	1	very low/<2.5
25	Female	Unmarried	Bachelor's degree	Dhaka	20000	2	2	Private	Tertiary	Yes	5	35	72	120	No	Yes	Yes	Yes	Senior Staff Nurse/Staff Nurse	0	0	0	0	0	2	2	2	2	2	3	2	2	2	3	4	4	1	4	3	1	1	4	4	0	19	at high risk/15-22	29	2.9	danger signs/2.5-3.4
22	Male	Unmarried	Bachelor's degree	Sylhet	12000	5	4	Private	Tertiary	Yes	6	20	36	70	Yes	Yes	Yes	No	Senior Staff Nurse/Staff Nurse	1	1	0	1	0	2	2	2	1	2	2	2	2	2	5	3	3	3	3	2	3	3	3	2	3	17	at high risk/15-22	30	3	danger signs/2.5-3.4
27	Female	Unmarried	Bachelor's degree	Dhaka	27000	4	1	Govt	Tertiary	Yes	6	60	30	60	Yes	No	No	No	Senior Staff Nurse/Staff Nurse	0	0	0	0	0	2	2	1	2	1	4	1	3	1	2	2	2	1	2	2	1	1	2	3	0	17	at high risk/15-22	18	1.8	very low/<2.5
24.7	Male	Unmarried	Master's degree or above	Dhaka	23000	1.6	1	Private	Tertiary	Yes	6	15	42	144	No	Yes	No	Yes	Senior Staff Nurse/Staff Nurse	0	2	1	0	0	2	2	4	1	2	1	1	1	1	1	1	1	1	1	3	1	7	1	1	3	15	at high risk/15-22	18	1.8	very low/<2.5
23.3	Female	Unmarried	Diploma degree	Dhaka	12000	0.6	0.6	Private	Primary	Yes	8	20	48	96	No	Yes	No	No	Senior Staff Nurse/Staff Nurse	0	1	0	0	0	2	2	1	1	1	2	1	1	1	7	3	3	1	3	3	4	1	3	1	1	12	non-exposed/<15	29	2.9	danger signs/2.5-3.4
30	Female	Married	Bachelor's degree	Sylhet	30000	6	5	Govt	Tertiary	Yes	8	40	36	60	No	Yes	No	No	Senior Staff Nurse/Staff Nurse	0	1	0	2	0	1	2	1	1	2	2	5	1	1	3	1	2	2	1	3	2	1	3	1	3	16	at high risk/15-22	19	1.9	very low/<2.5
27.2	Female	Married	Bachelor's degree	Dhaka	28000	3	1	Govt	Tertiary	Yes	6	60	36	60	Yes	No	No	No	Senior Staff Nurse/Staff Nurse	0	1	0	0	0	2	2	1	1	2	4	2	4	2	3	3	3	3	3	3	3	3	3	3	1	20	at high risk/15-22	30	3	danger signs/2.5-3.4
30	Male	Unmarried	Diploma degree	Sylhet	27000	4	2	Govt	Tertiary	Yes	7	35	36	60	Yes	No	No	No	Senior Staff Nurse/Staff Nurse	1	1	0	0	0	1	2	1	2	2	2	2	2	1	3	2	3	1	2	4	2	2	2	2	2	15	at high risk/15-22	23	2.3	very low/<2.5
38	Male	Married	Bachelor's degree	Barishal	40000	16	4	Govt	Tertiary	Yes	6	18	45	78	Yes	No	No	No	Senior Staff Nurse/Staff Nurse	1	2	1	0	0	3	3	2	2	2	2	2	2	3	3	3	3	3	2	3	3	1	1	1	4	21	at high risk/15-22	23	2.3	very low/<2.5
22	Female	Unmarried	Diploma degree	Dhaka	27000	1.2	0.2	Autocratic	Tertiary	Yes	8	50	42	72	Yes	Yes	No	No	Senior Staff Nurse/Staff Nurse	3	3	2	1	0	2	2	3	1	3	4	1	1	3	5	3	3	1	4	3	4	2	4	1	9	20	at high risk/15-22	30	3	danger signs/2.5-3.4
27.2	Female	Unmarried	Bachelor's degree	Dhaka	27500	4.7	1	Govt	Tertiary	Yes	6	30	36	60	Yes	No	No	No	Senior Staff Nurse/Staff Nurse	0	0	0	0	0	1	2	1	1	2	2	2	4	2	2	2	3	3	3	2	2	2	2	2	0	17	at high risk/15-22	23	2.3	very low/<2.5
29	Female	Married	Diploma degree	Dhaka	45000	7.5	2	Private	Tertiary	Yes	8	60	40	24	Yes	Yes	Yes	Yes	Supervisor/Matron/In-charge	0	0	0	0	0	1	1	1	1	1	1	1	1	1	1	1	1	1	1	1	1	1	1	1	0	9	non-exposed/<15	10	1	very low/<2.5
49	Female	Married	Bachelor's degree	Sylhet	45000	25	20	Govt	Tertiary	Yes	8	40	48	60	No	Yes	No	No	Senior Staff Nurse/Staff Nurse	0	3	0	0	0	2	2	2	2	2	1	2	2	2	1	1	1	1	7	7	1	1	7	1	3	17	at high risk/15-22	28	2.8	danger signs/2.5-3.4
24	Female	Unmarried	Diploma degree	Dhaka	16000	1.3	1.3	Private	Secondary	Yes	8	2	38	11	Yes	Yes	No	No	Senior Staff Nurse/Staff Nurse	0	1	0	0	0	1	1	3	2	5	5	1	2	1	3	4	4	2	3	1	3	2	5	1	1	21	at high risk/15-22	28	2.8	danger signs/2.5-3.4
32.8	Female	Married	Diploma degree	Sylhet	29000	9.6	4.5	Govt	Tertiary	Yes	6	35	48	72	No	No	Yes	No	Senior Staff Nurse/Staff Nurse	2	2	3	0	0	4	1	2	1	5	3	2	3	1	1	1	1	2	2	3	1	1	3	1	7	22	at high risk/15-22	16	1.6	very low/<2.5
26	Female	Married	Bachelor's degree	Sylhet	17000	2.6	0.8	Private	Tertiary	Yes	8	15	42	64	Yes	No	No	No	Senior Staff Nurse/Staff Nurse	1	0	0	0	0	1	1	1	1	1	2	1	1	1	4	3	3	5	3	4	2	1	3	2	1	10	non-exposed/<15	30	3	danger signs/2.5-3.4
21.5	Male	Unmarried	Bachelor's degree	Sylhet	18000	3.5	3	Private	Tertiary	Yes	6	34	6	12	Yes	No	No	No	Senior Staff Nurse/Staff Nurse	0	0	0	0	0	1	1	1	1	1	3	2	1	1	2	2	3	3	1	1	3	1	3	1	0	12	non-exposed/<15	20	2	very low/<2.5
27.2	Male	Unmarried	Diploma degree	Chattogram	30000	6	4.3	Govt	Secondary	Yes	5	50	36	60	No	Yes	No	Yes	Senior Staff Nurse/Staff Nurse	0	0	0	0	0	1	1	1	1	1	1	1	1	1	3	2	1	1	1	1	3	2	1	1	0	9	non-exposed/<15	16	1.6	very low/<2.5
28	Female	Unmarried	Diploma degree	Sylhet	27000	8	3	Govt	Tertiary	Yes	8	20	36	60	Yes	No	No	No	Senior Staff Nurse/Staff Nurse	1	2	0	0	0	2	2	1	3	2	2	2	2	1	4	2	3	2	3	2	3	2	3	2	3	17	at high risk/15-22	26	2.6	danger signs/2.5-3.4
27.3	Male	Unmarried	Bachelor's degree	Sylhet	20000	4.2	2	Private	Tertiary	Yes	7	25	36	86	No	Yes	No	No	Supervisor/Matron/In-charge	0	0	0	0	0	1	1	1	1	3	1	2	1	1	7	2	1	1	1	2	3	1	2	1	0	12	non-exposed/<15	21	2.1	very low/<2.5
23.4	Male	Unmarried	Diploma degree	Dhaka		1.5	1.4	Autocratic	Secondary	No	8	20	12	12	No	Yes	No	No	Senior Staff Nurse/Staff Nurse	0	0	0	0	0	1	1	2	2	1	1	1	1	1	4	1	1	1	1	1	1	1	1	1	0	11	non-exposed/<15	13	1.3	very low/<2.5
26.8	Female	Married	Diploma degree	Sylhet	27349	2.5	2.5	Govt	Tertiary	Yes	5	50	48	60	No	Yes	No	No	Senior Staff Nurse/Staff Nurse	0	0	0	0	0	2	1	2	1	1	1	2	2	1	2	1	1	1	2	2	2	1	1	1	0	13	non-exposed/<15	14	1.4	very low/<2.5
25	Female	Unmarried	Master's degree or above	Dhaka	20000	2.5	0.4	Private	Tertiary	Yes	9	3	42	0	Yes	Yes	No	No	Senior Staff Nurse/Staff Nurse	0	0	0	0	0	1	1	1	1	1	2	1	2	1	3	4	4	1	2	2	2	4	4	3	0	11	non-exposed/<15	29	2.9	danger signs/2.5-3.4
32	Female	Married	Bachelor's degree	Sylhet	23000	10	5.5	Private	Secondary	Yes	8	5	38	48	Yes	Yes	No	No	Senior Staff Nurse/Staff Nurse	0	0	1	0	0	1	1	1	1	1	1	1	1	1	2	1	1	4	1	3	3	1	5	1	1	9	non-exposed/<15	22	2.2	very low/<2.5
25	Male	Unmarried	Diploma degree	Dhaka	20000	1	1	Private	Tertiary	Yes	6	35	42	40	Yes	Yes	No	No	Senior Staff Nurse/Staff Nurse	0	0	0	0	0	1	1	2	1	1	2	2	2	1	4	4	1	2	2	2	4	2	1	2	0	13	non-exposed/<15	24	2.4	danger signs/2.5-3.4
45	Male	Married	Bachelor's degree	Sylhet	40000	20	15	Govt	Tertiary	Yes	8	10	36	60	Yes	No	No	No	Senior Staff Nurse/Staff Nurse	1	1	0	0	0	2	2	2	2	2	2	2	2	2	5	3	4	2	2	2	4	2	3	3	2	18	at high risk/15-22	30	3	danger signs/2.5-3.4
25	Male	Unmarried	Bachelor's degree	Chattogram	60000	2	1	NGO	Primary	Yes	6	20	40	48	Yes	Yes	No	Yes	Senior Staff Nurse/Staff Nurse	0	0	0	0	0	1	2	1	2	1	2	2	2	1	3	4	4	1	3	3	1	2	2	2	0	14	non-exposed/<15	25	2.5	danger signs/2.5-3.4
23	Female	Unmarried	Diploma degree	Dhaka	25000	2	0.6	Private	Tertiary	Yes	3	20	72	48	Yes	Yes	No	No	Senior Staff Nurse/Staff Nurse	0	0	0	0	0	1	1	1	1	1	5	1	2	1	7	1	7	1	1	2	1	1	7	1	0	14	non-exposed/<15	29	2.9	danger signs/2.5-3.4
23	Male	Unmarried	Bachelor's degree	Sylhet	16000	0.6	0.4	Private	Tertiary	Yes	2	40	42	84	No	No	No	No	Senior Staff Nurse/Staff Nurse	2	0	1	0	0	2	2	1	1	2	2	1	1	1	4	3	3	1	1	2	3	1	4	2	3	13	non-exposed/<15	24	2.4	danger signs/2.5-3.4
30.2	Female	Married	Master's degree or above	Sylhet	26000	7	1	Govt	Tertiary	Yes	7	120	42	60	No	Yes	Yes	Yes	Senior Staff Nurse/Staff Nurse	0	0	3	0	0	1	1	1	1	1	1	1	1	1	3	4	1	1	4	2	1	1	4	1	3	9	non-exposed/<15	22	2.2	very low/<2.5
28	Male	Unmarried	Bachelor's degree	Chattogram	29000	4.3	0.7	Govt	Tertiary	Yes	7	10	36	60	Yes	Yes	Yes	No	Senior Staff Nurse/Staff Nurse	0	1	0	0	0	2	2	1	1	2	2	1	1	2	4	3	2	1	3	3	1	2	5	1	1	14	non-exposed/<15	25	2.5	danger signs/2.5-3.4
24.2	Female	Unmarried	Master's degree or above	Chattogram	66000	2.2	0.1	NGO	Community/Union	Yes	6	19	48	72	Yes	Yes	No	Yes	Senior Staff Nurse/Staff Nurse	0	0	1	0	0	2	1	1	2	1	1	1	1	1	3	1	1	2	3	3	3	1	5	1	1	11	non-exposed/<15	23	2.3	very low/<2.5
29	Female	Married	Diploma degree	Sylhet	26000	5	2	Govt	Tertiary	Yes	6	40	48	60	No	No	No	No	Senior Staff Nurse/Staff Nurse	0	3	0	0	0	1	1	1	1	1	1	1	3	1	1	4	3	1	1	2	2	1	7	1	3	11	non-exposed/<15	23	2.3	very low/<2.5
23	Female	Unmarried	Diploma degree	Dhaka	26000	3	1	Private	Tertiary	Yes	6	30	36	60	No	Yes	No	No	Senior Staff Nurse/Staff Nurse	0	0	2	1	0	2	2	2	1	2	2	2	1	1	3	4	4	1	4	4	3	3	2	1	3	15	at high risk/15-22	29	2.9	danger signs/2.5-3.4
28.8	Male	Unmarried	Bachelor's degree	Sylhet	28000	6.5	4.2	Govt	Tertiary	Yes	6	30	48	60	Yes	No	No	No	Senior Staff Nurse/Staff Nurse	0	2	1	0	0	1	1	1	2	2	2	2	1	2	4	4	4	1	4	4	1	1	3	1	3	14	non-exposed/<15	27	2.7	danger signs/2.5-3.4
32	Female	Married	Bachelor's degree	Sylhet	26000	10	10	Private	Tertiary	Yes	6	15	36	12	No	Yes	No	No	Senior Staff Nurse/Staff Nurse	0	0	0	0	0	1	1	1	1	4	4	1	1	1	1	1	1	1	1	1	7	1	7	1	0	15	at high risk/15-22	22	2.2	very low/<2.5
24	Female	Unmarried	Bachelor's degree	Dhaka	20000	1.6	1.6	Private	Secondary	Yes	8	50	48	60	No	Yes	Yes	No	Senior Staff Nurse/Staff Nurse	0	0	0	0	0	1	1	1	1	1	1	1	2	1	4	3	1	1	3	4	3	1	1	1	0	10	non-exposed/<15	22	2.2	very low/<2.5
29.4	Male	Unmarried	Bachelor's degree	Dhaka	29000	5.5	2.7	Govt	Tertiary	Yes	8	10	36	60	No	No	No	No	Senior Staff Nurse/Staff Nurse	0	0	0	1	0	1	1	1	1	1	2	2	2	1	1	1	1	1	1	1	1	1	1	1	1	12	non-exposed/<15	10	1	very low/<2.5
25	Male	Unmarried	Diploma degree	Dhaka	2400	3	1	Private	Tertiary	No	8	32	54	12	No	No	No	Yes	Senior Staff Nurse/Staff Nurse	1	1	0	0	1	1	1	1	1	1	2	2	2	1	1	2	1	2	1	1	1	1	1	1	3	12	non-exposed/<15	12	1.2	very low/<2.5
24.5	Female	Married	Diploma degree	Dhaka	15000	3.2	1.4	Private	Tertiary	Yes	8	15	60	80	No	Yes	No	Yes	Senior Staff Nurse/Staff Nurse	0	1	0	0	0	1	1	2	1	1	2	2	1	1	4	1	1	1	1	1	3	1	1	1	1	12	non-exposed/<15	15	1.5	very low/<2.5
25	Female	Married	Bachelor's degree	Dhaka	26000	2.2	0.7	NGO	Tertiary	No	6	100	40	0	No	Yes	No	No	Senior Staff Nurse/Staff Nurse	0	0	1	0	0	2	2	1	2	2	2	2	2	1	4	4	4	1	3	2	2	2	5	3	1	16	at high risk/15-22	30	3	danger signs/2.5-3.4
25	Male	Unmarried	Bachelor's degree	Sylhet	27000	2.4	2.4	Govt	Primary	Yes	8	50	42	60	No	No	No	No	Senior Staff Nurse/Staff Nurse	1	1	0	1	0	1	1	1	1	1	1	1	1	1	3	1	1	1	1	1	1	1	3	1	3	9	non-exposed/<15	14	1.4	very low/<2.5
25	Female	Married	Bachelor's degree	Sylhet		3.5		Private	Tertiary	Yes	6	50	36	84	No	No	Yes	No	Senior Staff Nurse/Staff Nurse	0	0	0	0	0	1	1	1	1	1	1	1	1	1	1	1	1	1	1	1	1	1	1	1	0	9	non-exposed/<15	10	1	very low/<2.5
23.9	Male	Married	Diploma degree	Sylhet	17000	1.2	0.9	Private	Tertiary	Yes	6	35			No	No	No	No	Senior Staff Nurse/Staff Nurse	0	1	0	0	0	2	1	1	1	1	1				6	1	1	1	1	1	2	1	1	1	1		targets of bullying/>22	16	1.6	very low/<2.5
25.4	Female	Unmarried	Bachelor's degree	Sylhet	25000	2.5	2.5	Private	Secondary	Yes	5	40	48	60	Yes	Yes	No	Yes	Senior Staff Nurse/Staff Nurse	0	0	0	0	0	1	2	2	1	1	4	1	2	1	3	3	2	4	1	2	3	1	1	1	0	15	at high risk/15-22	21	2.1	very low/<2.5
34.8	Male	Married	Master's degree or above	Dhaka	32000	7.2	5.4	Govt	Tertiary	Yes	7	25	36	60	Yes	No	Yes	No	Senior Staff Nurse/Staff Nurse	1	1	0	0	0	2	2	2	2	2	2	2	2	2	2	2	2	1	1	2	2	2	2	2	2	18	at high risk/15-22	18	1.8	very low/<2.5
27.9	Male	Unmarried	Master's degree or above	Dhaka	40000	3.6	1.1	Private	Tertiary	Yes	6	30	48	96	Yes	No	No	No	Supervisor/Matron/In-charge	0	0	0	0	0	1	1	1	1	1	1	1	1	1	3	1	1	1	1	1	1	1	4	1	0	9	non-exposed/<15	15	1.5	very low/<2.5
23.4	Female	Unmarried	Diploma degree	Sylhet	17000	2.3	2	Private	Tertiary	Yes	6	20	36	42	Yes	Yes	No	Yes	Senior Staff Nurse/Staff Nurse	0	1	0	0	0	2	1	1	1	2	2	2	1	2	1	1	1	1	2	1	1	1	1	1	1	14	non-exposed/<15	11	1.1	very low/<2.5
26	Female	Unmarried	Bachelor's degree	Dhaka	28000	4	2.2	Govt	Tertiary	Yes	8	30	36	60	Yes	No	No	No	Senior Staff Nurse/Staff Nurse	0	0	0	0	0	1	1	1	1	1	2	2	2	2	1	1	1	1	1	1	1	1	1	1	0	13	non-exposed/<15	10	1	very low/<2.5
25	Female	Married	Diploma degree	Sylhet	15000	4	2.5	Private	Primary	Yes	6	10	42	96	Yes	Yes	No	No	Senior Staff Nurse/Staff Nurse	0	3	3	3	0	2	2	2	2	1	4	4	4	4	3	3	3	1	4	4	3	1	3	4	9	25	targets of bullying/>22	29	2.9	danger signs/2.5-3.4
34	Female	Married	Bachelor's degree	Dhaka	49000	12	12	Autocratic	Tertiary	Yes	8	10	48	60	No	Yes	No	No	Senior Staff Nurse/Staff Nurse	3	1	1	1	0	2	2	2	2	2	2	2	2	2	3	3	3	3	3	3	3	1	3	3	6	18	at high risk/15-22	28	2.8	danger signs/2.5-3.4
27.4	Male	Married	Master's degree or above	Dhaka	30000	3.8	2.4	Govt	Tertiary	Yes	6	20	36	60	No	No	Yes	No	Senior Staff Nurse/Staff Nurse	2	3	2	0	0	3	4	1	2	2	3	2	4	4	3	5	4	1	4	2	1	3	4	1	7	25	targets of bullying/>22	28	2.8	danger signs/2.5-3.4
23.2	Male	Unmarried	Diploma degree	Chattogram	30000	1	1	NGO	Secondary	Yes	7	40	60	12	No	Yes	Yes	Yes	Senior Staff Nurse/Staff Nurse	0	0	0	0	0	1	1	1	1	1	2	2	5	2	1	3	3	1	2	4	1	1	1	1	0	16	at high risk/15-22	18	1.8	very low/<2.5
24.5	Female	Married	Bachelor's degree	Dhaka	25000	1.2	1.2	Private	Tertiary	Yes	8	20	42	72	Yes	Yes	Yes	No	Senior Staff Nurse/Staff Nurse	0	0	0	0	0	1	1	1	1	1	2	1	1	1	3	4	3	1	1	1	3	1	4	1	0	10	non-exposed/<15	22	2.2	very low/<2.5
23.7	Female	Unmarried	Bachelor's degree	Sylhet	35000	3.7	0.7	Autocratic	Secondary	No	7	70	36	60	Yes	No	No	No	Senior Staff Nurse/Staff Nurse	0	0	0	2	0	2	2	2	1	2	2	2	2	2	5	3	4	1	4	3	1	1	4	4	2	17	at high risk/15-22	30	3	danger signs/2.5-3.4
25	Male	Unmarried	Diploma degree	Dhaka	15000	2.1	0.5	Private	Primary	No	6	6	54	144	Yes	Yes	No	No	Senior Staff Nurse/Staff Nurse	1	1	0	0	0	2	1	2	1	4	2	1	2	2	4	4	4	1	1	4	1	1	1	1	2	17	at high risk/15-22	22	2.2	very low/<2.5
27.6	Male	Unmarried	Bachelor's degree	Dhaka	26000	5	4.5	Private	Tertiary	Yes	8	3	48	96	No	No	No	No	Senior Staff Nurse/Staff Nurse	0	0	0	0	0	1	1	2	1	1	2	1	1	2	3	4	1	1	1	1	1	1	3	3	0	12	non-exposed/<15	19	1.9	very low/<2.5
29	Female	Married	Diploma degree	Sylhet	30000	10	4.5	Govt	Tertiary	Yes	8	20	48	60	No	No	No	Yes	Senior Staff Nurse/Staff Nurse	0	3	3	1	0	3	3	1	4	1	1				1	1	1	1	1	2	1	1	3	2	7		targets of bullying/>22	14	1.4	very low/<2.5
50	Female	Married	Bachelor's degree	Sylhet	40000	20	20	Govt	Tertiary	Yes	8	30	36	60	Yes	No	No	No	Senior Staff Nurse/Staff Nurse	1	2	0	0	0	2	2	1	3	2	2	2	2	1	4	2	3	2	3	2	3	2	3	2	3	17	at high risk/15-22	26	2.6	danger signs/2.5-3.4
27.8	Female	Married	Bachelor's degree	Sylhet	26000	3	0.11	Govt	Tertiary	Yes	6	3	48	84	Yes	No	No	No	Senior Staff Nurse/Staff Nurse	0	3	1	0	0	2	3	1	2	1	1	1	2	2	2	1	1	1	1	1	1	1	2	1	4	15	at high risk/15-22	12	1.2	very low/<2.5
22	Female	Unmarried	Diploma degree	Dhaka	28000	1	0.3	Autocratic	Tertiary	Yes	8	30	36	60	Yes	Yes	No	Yes	Senior Staff Nurse/Staff Nurse	0	0	0	0	0	1	1	1	1	1	2	2	2	1	1	1	1	1	1	1	1	1	3	1	0	12	non-exposed/<15	12	1.2	very low/<2.5
25	Female	Unmarried	Diploma degree	Mymensingh	26000	5	2	Govt	Secondary	Yes	10	50	36	60	Yes	Yes	No	No	Senior Staff Nurse/Staff Nurse	0	0	0	0	0	1	1	1	1	1	1	1	1	1	1	1	1	1	1	1	1	1	1	1	0	9	non-exposed/<15	10	1	very low/<2.5
26.4	Female	Married	Bachelor's degree	Dhaka	27700	4	0.9	Govt	Tertiary	Yes	8	60	36	60	No	Yes	Yes	Yes	Senior Staff Nurse/Staff Nurse	0	0	0	0	0	1	1	2	1	1	1	1	1	1	3	1	1	1	1	1	3	1	2	1	0	10	non-exposed/<15	15	1.5	very low/<2.5
30	Male	Married	Diploma degree	Sylhet	30000	6	5	Govt	Tertiary	Yes	8	30	36	60	No	Yes	No	No	Senior Staff Nurse/Staff Nurse	0	0	0	0	0	2	3	1	1	1	1	5	1	1	3	1	2	1	1	2	2	1	1	3	0	16	at high risk/15-22	17	1.7	very low/<2.5
26	Female	Unmarried	Diploma degree	Dhaka	15000	1	0.4	Private	Primary	Yes	7	20	84	24	Yes	Yes	Yes	Yes	Senior Staff Nurse/Staff Nurse	0	0	0	0	0	1	1	1	1	1	1	1	1	1	1	1	1	1	1	1	1	1	1	1	0	9	non-exposed/<15	10	1	very low/<2.5
26	Female	Unmarried	Bachelor's degree	Dhaka	25000	4	2	Private	Tertiary	Yes	8	3	48	96	No	Yes	No	No	Senior Staff Nurse/Staff Nurse	0	1	0	0	0	2	2	2	2	2	2	2	2	2	4	4	4	1	1	4	1	1	5	4	1	18	at high risk/15-22	29	2.9	danger signs/2.5-3.4
28	Male	Married	Diploma degree	Dhaka	34000	5	1.5	Govt	Tertiary	Yes	7	6	36	60	Yes	No	No	No	Senior Staff Nurse/Staff Nurse	0	1	1	0	0	2	2	1	1	1	2	2	2	1	2	1	1	1	2	2	1	1	2	1	2	14	non-exposed/<15	14	1.4	very low/<2.5
40	Female	Married	Bachelor's degree	Sylhet	35000	13	10	Govt	Tertiary	Yes	8	40	40	60	No	Yes	No	No	Senior Staff Nurse/Staff Nurse	0	1	0	2	0	1	2	1	1	2	2	5	1	1	3	1	2	2	1	3	2	1	3	1	3	16	at high risk/15-22	19	1.9	very low/<2.5
26	Female	Unmarried	Bachelor's degree	Sylhet	18700	4	2	Private	Tertiary	Yes	8	25	36	84	No	No	No	No	Senior Staff Nurse/Staff Nurse	0	3	3	0	0	2	2	3	1	4	2	1	1	2	6	5	3	2	4	2	2	2	2	2	6	18	at high risk/15-22	30	3	danger signs/2.5-3.4
29.5	Female	Married	Bachelor's degree	Mymensingh	25000	4	0.11	Govt	Secondary	Yes	7	60	36	60	Yes	No	No	No	Senior Staff Nurse/Staff Nurse	0	2	3	0	0	1	2	2	2	1	2	1	2	2	4	3	3	1	1	1	4	2	5	2	5	15	at high risk/15-22	26	2.6	danger signs/2.5-3.4
24	Female	Unmarried	Diploma degree	Sylhet	17600	4.4	2.2	Private	Secondary	No	8	35	42	70	No	Yes	No	No	Senior Staff Nurse/Staff Nurse	0	3	3	0	0	1	2	2	2	2	2	1	2	1	3	5	1	2	1	4	1	1	7	1	6	15	at high risk/15-22	26	2.6	danger signs/2.5-3.4
30	Female	Married	Bachelor's degree	Sylhet	20000	5.5	5.5	Private	Secondary	No	7	45	42	48	Yes	Yes	No	No	Senior Staff Nurse/Staff Nurse	0	0	0	0	0	4	1	1	1	1	2	1	1	1	4	1	1	1	1	1	4	1	4	1	0	13	non-exposed/<15	19	1.9	very low/<2.5
26	Female	Unmarried	Diploma degree	Chattogram	25000	0.2	0.2	Private	Community/Union	No	5	50	64	64	No	Yes	No	No	Senior Staff Nurse/Staff Nurse	0	3	2	1	0	2	2	1	2	1	3	2	2	2	4	3	3	1	2	2	4	4	6	1	6	17	at high risk/15-22	30	3	danger signs/2.5-3.4
29	Female	Married	Master's degree or above	Rajshahi	27000	6	4	Govt	Secondary	Yes	8	28	36	60	No	No	No	No	Senior Staff Nurse/Staff Nurse	1	3	3	0	0	2	2	2	1	2	2	1	1	1	6	4	4	1	1	1	1	1	5	4	7	14	non-exposed/<15	28	2.8	danger signs/2.5-3.4
24	Female	Unmarried	Diploma degree	Dhaka	16000	2.8	1.4	Private	Primary	Yes	8	40	48	60	No	Yes	No	No	Senior Staff Nurse/Staff Nurse	0	0	0	0	0	1	1	1	1	1	1	1	1	1	4	4	4	1	3	3	1	4	1	1	0	9	non-exposed/<15	26	2.6	danger signs/2.5-3.4
33	Female	Married	Master's degree or above	Sylhet	30000	10.9		Govt	Tertiary	Yes	5	25		60	Yes	No	No	No	Senior Staff Nurse/Staff Nurse	0	0	0	0	0	1	1	1	1	1	1	1	1	1	2	1	1	1	1	1	1	1	1	1	0	9	non-exposed/<15	11	1.1	very low/<2.5
37	Female	Married	Bachelor's degree	Dhaka	34000	13	5	Govt	Tertiary	Yes	6	60	36	60	Yes	No	Yes	No	Senior Staff Nurse/Staff Nurse	0	1	0	0	0	2	2	1	1	2	3	2	4	2	2	2	3	3	3	3	3	2	2	3	1	19	at high risk/15-22	26	2.6	danger signs/2.5-3.4
39	Male	Married	Bachelor's degree	Sylhet	33000	7.7	7.7	Govt	Secondary	Yes	6	15	36	84	Yes	Yes	No	No	Senior Staff Nurse/Staff Nurse	0	0	0	0	0	1	2	2	1	2	1	1	2	1	3	1	1	1	1	3	1	1	5	1	0	13	non-exposed/<15	18	1.8	very low/<2.5
32.9	Female	Married	Diploma degree	Dhaka	30000	4.4	4.4	Govt	Secondary	Yes	7.5	35	38	60	No	Yes	No	No	Senior Staff Nurse/Staff Nurse	0	0	0	0	0	1	1	1	1	1	1	1	1	1	1	1	1	1	1	1	1	1	1	1	0	9	non-exposed/<15	10	1	very low/<2.5
29	Female	Married	Diploma degree	Sylhet	27349	2.5	2.5	Govt	Tertiary	Yes	5	50	48	60	No	Yes	No	No	Senior Staff Nurse/Staff Nurse	0	0	0	0	0	2	1	2	1	1	1	2	2	1	2	1	1	1	2	2	2	1	1	1	0	13	non-exposed/<15	14	1.4	very low/<2.5
23.5	Male	Unmarried	Diploma degree	Dhaka		0.7	0.7	NGO	Tertiary	Yes	6	0	36	60	Yes	Yes	No	No	Senior Staff Nurse/Staff Nurse	0	0	0	0	0	2	1	1	1	1	1	5	5	1	1	1	1	1	1	7	1	7	1	1	0	18	at high risk/15-22	22	2.2	very low/<2.5
27.4	Female	Unmarried	Bachelor's degree	Sylhet	26000	4	1	Govt	Tertiary	Yes	6	100	48	84	No	Yes	Yes	Yes	Senior Staff Nurse/Staff Nurse	0	0	3	0	0	1	1	1	1	1	1	1	1	1	3	4	1	1	4	2	1	1	1	4	3	9	non-exposed/<15	22	2.2	very low/<2.5
27	Female	Unmarried	Master's degree or above	Chattogram	25000	4.4	0.9	Govt	Secondary	Yes	5	40	42	72	No	Yes	No	Yes	Senior Staff Nurse/Staff Nurse	0	3	0	0	0	1	1	1	1	1	1	1	1	1	4	5	5	1	1	4	1	1	4	1	3	9	non-exposed/<15	27	2.7	danger signs/2.5-3.4
28	Male	Married	Diploma degree	Mymensingh	30000	5	5.2	Govt	Tertiary	Yes	6	40	36	60	Yes	Yes	No	No	Senior Staff Nurse/Staff Nurse	1	0	1	0	0	2	1	1	1	1	1	1	1	2	4	4	1	1	4	4	4	1	3	1	2	11	non-exposed/<15	27	2.7	danger signs/2.5-3.4
25	Male	Unmarried	Diploma degree	Dhaka	27000	4	2	Govt	Tertiary	No	8	30	12	60	No	No	No	Yes	Senior Staff Nurse/Staff Nurse	2	0	0	0	0	1	2	1	2	1	1	1	2	5	5	4	3	1	1	1	2	1	5	1	2	16	at high risk/15-22	24	2.4	danger signs/2.5-3.4
26.9	Male	Married	Master's degree or above	Dhaka	26000	2.5	2.5	Govt	Secondary	Yes	8	35	36	72	Yes	Yes	No	No	Senior Staff Nurse/Staff Nurse	0	0	1	0	0	1	2	2	1	2	1	1	2	2	3	3	3	1	1	3	3	2	2	2	1	14	non-exposed/<15	23	2.3	very low/<2.5
22	Male	Unmarried	Diploma degree	Khulna	9000	1	0.5	Private	Tertiary	Yes	8	12	48	96	No	Yes	No	No	Senior Staff Nurse/Staff Nurse	0	2	2	0	0	1	1	5	1	1	1	5	1	1	1	1	1	1	1	1	3	1	7	4	4	17	at high risk/15-22	21	2.1	very low/<2.5
25	Female	Married	Diploma degree	Sylhet	13000	3	3	Private	Secondary	Yes	7		47		No	Yes	No	No	Senior Staff Nurse/Staff Nurse	0	0	0	0	0	1	1	1	1	1	1	1	1	1	3	2	2	1	1	1	1	1	5	1	0	9	non-exposed/<15	18	1.8	very low/<2.5
36	Male	Married	Master's degree or above	Rangpur	36000	15	7	Govt	Primary	Yes	7	30	42	36	No	No	No	No	Senior Staff Nurse/Staff Nurse	1	3	3	0	0	1	1	1	1	1	1	1	2	1	3	3	2	1	3	3	1	1	4	3	7	10	non-exposed/<15	24	2.4	danger signs/2.5-3.4
30	Female	Married	Diploma degree	Rangpur	30000	5	5	Govt	Secondary	Yes	8	50	40	70	No	No	No	No	Senior Staff Nurse/Staff Nurse	1	3	0	0	0	2	2	1	2	1	2	2	2	2	3	2	1	1	4	4	1	4	1	1	4	16	at high risk/15-22	22	2.2	very low/<2.5
28	Male	Unmarried	Master's degree or above	Sylhet	30000	5	4	Govt	Tertiary	Yes	8	50	36	60	No	No	No	No	Senior Staff Nurse/Staff Nurse	0	3	0	0	0	2	2	1	1	2	2	2	2	1	1	1	1	1	1	4	1	1	1	1	3	15	at high risk/15-22	13	1.3	very low/<2.5
24.5	Female	Married	Bachelor's degree	Sylhet	18300	3.4		Private	Tertiary	Yes	6	50	36	84	No	Yes	No	No	Senior Staff Nurse/Staff Nurse	0	0	0	0	0	1	1	1	1	1	1	1	1	1	1	1	1	1	1	1	2	1	1	1	0	9	non-exposed/<15	11	1.1	very low/<2.5
29	Female	Married	Diploma degree	Dhaka	27000	4	1	Govt	Tertiary	Yes	8	30	36	60	Yes	Yes	Yes	Yes	Senior Staff Nurse/Staff Nurse	0	0	0	0	0	1	1	1	1	1	2	2	3	1	2	1	1	1	1	2	7	1	1	1	0	13	non-exposed/<15	18	1.8	very low/<2.5
23	Female	Unmarried	Diploma degree	Sylhet	16500	0.7	0.7	Private	Secondary	Yes	6	40	42	84	No	Yes	No	No	Senior Staff Nurse/Staff Nurse	0	0	0	0	0	1	1	1	1	1	1	1	1	1	2	1	1	1	1	1	2	1	2	1	0	9	non-exposed/<15	13	1.3	very low/<2.5
26	Male	Unmarried	Bachelor's degree	Mymensingh	22000	1.4	0.2	Private	Tertiary	Yes	7	40	42	72	Yes	Yes	Yes	Yes	Senior Staff Nurse/Staff Nurse	0	1	0	0	0	2	2	1	1	3	4	1	2	3	4	3	2	4	2	3	4	2	3	2	1	19	at high risk/15-22	29	2.9	danger signs/2.5-3.4
27.3	Female	Married	Diploma degree	Dhaka	32000	4.5	4.5	Govt	Tertiary	Yes	6	30	36	60	Yes	No	No	No	Senior Staff Nurse/Staff Nurse	0	3	1	0	0	4	4	2	3	3	5	2	5	4	2	3	3	1	3	2	1	1	2	2	4	32	targets of bullying/>22	20	2	very low/<2.5
26.8	Male	Married	Bachelor's degree	Sylhet	18000	3	3	Private	Tertiary	Yes	5	500	42	8	Yes	Yes	Yes	Yes	Senior Staff Nurse/Staff Nurse	0	0	0	0	0	1	1	1	1	1	1	1	1	1	3	1	2	2	1	2	2	1	1	1	0	9	non-exposed/<15	16	1.6	very low/<2.5
22	Male	Unmarried	Diploma degree	Sylhet	17000	2	1	Private	Tertiary	Yes	8	15	30	80	No	Yes	No	No	Senior Staff Nurse/Staff Nurse	0	0	0	0	0	1	1	1	1	1	1	1	1	1	1	2	2	1	2	2	1	1	1	1	0	9	non-exposed/<15	14	1.4	very low/<2.5
33	Female	Married	Bachelor's degree	Sylhet	30000	9	5	Govt	Tertiary	Yes	8	40	36	60	Yes	No	No	No	Senior Staff Nurse/Staff Nurse	1	2	0	0	0	2	2	1	3	2	2	2	2	1	4	2	3	2	3	2	3	2	3	2	3	17	at high risk/15-22	26	2.6	danger signs/2.5-3.4
26	Male	Unmarried	Bachelor's degree	Chattogram	15000	1	0.1	Private	Secondary	Yes	7	20	42	48	Yes	Yes	No	No	Senior Staff Nurse/Staff Nurse	0	0	0	0	0	5	5	5	5	5	5	5	5	1	2	1	1	1	1	1	3	3	1	1	0	41	targets of bullying/>22	15	1.5	very low/<2.5
30	Male	Married	Bachelor's degree	Sylhet	30000	5	5	Govt	Tertiary	Yes	8	15	40	60	No	Yes	No	No	Senior Staff Nurse/Staff Nurse	0	1	0	2	0	1	2	1	1	2	2	5	1	1	3	1	2	2	1	3	2	1	3	1	3	16	at high risk/15-22	19	1.9	very low/<2.5
37.7	Female	Married	Bachelor's degree	Dhaka	40000	13.2	4.5	Govt	Tertiary	Yes	6	40	36	60	Yes	No	Yes	No	Senior Staff Nurse/Staff Nurse	0	2	0	0	0	2	2	2	2	2	2	2	2	2	3	3	3	3	3	3	2	2	3	3	2	18	at high risk/15-22	28	2.8	danger signs/2.5-3.4
24	Male	Unmarried	Diploma degree	Sylhet	17000	1.2	0.3	Private	Tertiary	Yes	6	25	42	84	No	Yes	No	No	Senior Staff Nurse/Staff Nurse	0	0	0	0	0	1	1	1	1	1	1	1	1	1	1	1	1	1	1	1	1	1	1	1	0	9	non-exposed/<15	10	1	very low/<2.5
45	Female	Married	Master's degree or above	Sylhet	40000	20	13	Govt	Tertiary	Yes	8	10	36	60	Yes	No	No	No	Senior Staff Nurse/Staff Nurse	1	2	0	0	0	2	2	1	3	2	2	2	2	1	4	2	3	2	3	2	3	2	3	2	3	17	at high risk/15-22	26	2.6	danger signs/2.5-3.4
28	Female	Unmarried	Diploma degree	Sylhet	27000	4	2	Govt	Tertiary	Yes	7	35	36	60	Yes	No	No	No	Senior Staff Nurse/Staff Nurse	1	1	0	0	0	1	1	2	1	2	2	2	2	1	3	2	1	2	1	2	2	2	2	1	2	14	non-exposed/<15	18	1.8	very low/<2.5
24	Female	Unmarried	Diploma degree	Rajshahi	20000	3	2	Private	Tertiary	No	8	100	6	12	No	Yes	Yes	Yes	Senior Staff Nurse/Staff Nurse	0	0	0	0	0	1	1	1	1	1	1	1	1	1	3	1	1	1	4	3	4	1	7	1	0	9	non-exposed/<15	26	2.6	danger signs/2.5-3.4
32	Male	Married	Bachelor's degree	Dhaka	29000	7	3	Govt	Tertiary	Yes	6	50	36	60	Yes	Yes	Yes	No	Senior Staff Nurse/Staff Nurse	0	2	0	0	0	2	2	1	2	2	3	2	4	2	2	2	2	2	2	2	2	2	2	2	2	20	at high risk/15-22	20	2	very low/<2.5
24.3	Female	Married	Master's degree or above	Barishal	17000	1.2	0.2	Private	Tertiary	Yes	8	8	48	88	Yes	Yes	Yes	Yes	Senior Staff Nurse/Staff Nurse	0	0	0	0	0	1	1	1	1	1	2	2	1	1	4	3	1	1	1	1	4	1	3	1	0	11	non-exposed/<15	20	2	very low/<2.5
25.3	Female	Married	Diploma degree	Dhaka	18000	2.5	1.2	Private	Tertiary	Yes	8	8	36	72	No	Yes	No	No	Senior Staff Nurse/Staff Nurse	0	0	0	0	0	1	1	2	1	1	2	1	1	1	3	2	1	1	1	1	1	1	1	1	0	11	non-exposed/<15	13	1.3	very low/<2.5
31.2	Female	Unmarried	Bachelor's degree	Dhaka	32000	7.8	4.5	Govt	Tertiary	Yes	6	20	36	60	Yes	No	Yes	No	Senior Staff Nurse/Staff Nurse	0	1	1	0	0	2	2	2	2	2	2	1	2	2	3	3	3	2	2	3	2	2	2	4	2	17	at high risk/15-22	26	2.6	danger signs/2.5-3.4
33	Female	Married	Bachelor's degree	Sylhet	34000	8	6	Govt	Tertiary	Yes	8	45	42	60	No	Yes	No	No	Senior Staff Nurse/Staff Nurse	0	0	0	0	0	2	3	1	1	1	1	5	1	1	3	1	2	1	1	2	2	1	4	1	0	16	at high risk/15-22	18	1.8	very low/<2.5
24.9	Female	Unmarried	Diploma degree	Chattogram	96000	3.2	0.1	NGO	Primary	Yes	6	2	50	0	Yes	Yes	No	Yes	Supervisor/Matron/In-charge	0	1	0	0	0	5	1	1	1	2	2	2	2	1	1	1	1	2	1	4	1	1	4	3	1	17	at high risk/15-22	19	1.9	very low/<2.5
29.8	Female	Married	Bachelor's degree	Sylhet	28000	4.4	0.1	Govt	Secondary	Yes	8	20	42	48	No	No	No	No	Senior Staff Nurse/Staff Nurse	0	0	2	0	0	1	1	1	1	1	1	1	1	1	3	1	1	3	3	2	3	1	3	1	2	9	non-exposed/<15	21	2.1	very low/<2.5
36.4	Female	Married	Bachelor's degree	Dhaka	37330	15	8	Govt	Tertiary	Yes	6	10	42	60	No	No	No	No	Senior Staff Nurse/Staff Nurse	0	3	0	0	0	5	3	2	5	2	1	2	5	5	4	5	4	1	3	3	1	3	1	1	3	30	targets of bullying/>22	26	2.6	danger signs/2.5-3.4
26	Male	Married	Master's degree or above	Dhaka	28000	4	0.8	Govt	Tertiary	Yes	8	30	40	0	No	No	No	No	Senior Staff Nurse/Staff Nurse	0	2	1	0	0	2	2	2	2	2	1	2	2	2	3	2	2	1	1	2	2	1	2	1	3	17	at high risk/15-22	17	1.7	very low/<2.5
22.8	Female	Unmarried	Diploma degree	Dhaka	10000	0.9	0.9	Private	Secondary	No	1	24	42	60	No	Yes	No	No	Senior Staff Nurse/Staff Nurse	0	3	1	1	1	2	1	1	1	1	2	2	4	2	3	1	4	1	4	4	3	1	6	1	6	16	at high risk/15-22	28	2.8	danger signs/2.5-3.4
28	Male	Unmarried	Bachelor's degree	Dhaka	28000	3	2	Autocratic	Tertiary	Yes	7	20	36	60	Yes	No	No	No	Senior Staff Nurse/Staff Nurse	0	0	0	0	0	1	1	1	1	2	2	1	2	2	1	2	1	1	1	1	1	2	1	2	0	13	non-exposed/<15	13	1.3	very low/<2.5
34	Female	Married	Diploma degree	Sylhet	26000	1	1	Govt	Tertiary	Yes	8	15	42	60	No	Yes	No	No	Senior Staff Nurse/Staff Nurse	0	3	3	0	0	2	1	1	2	2	2	3	3	4	3	1	1	1	1	1	2	1	3	1	6	20	at high risk/15-22	15	1.5	very low/<2.5
26	Male	Married	Bachelor's degree	Rajshahi	27000	2.5	0.6	Govt	Secondary	Yes	8	40	36	84	No	Yes	No	No	Senior Staff Nurse/Staff Nurse	0	3	3	1	0	1	2	1	2	2	2	2	2	2	1	1	1	3	1	3	1	1	1	1	7	16	at high risk/15-22	14	1.4	very low/<2.5
27	Male	Married	Diploma degree	Mymensingh	10000	3.5	2.3	Govt	Primary	Yes	6	35	48	48	No	No	No	No	Senior Staff Nurse/Staff Nurse	0	2	0	0	0	1	1	1	1	1	1	1	1	1	3	1	1	1	1	1	1	1	1	1	2	9	non-exposed/<15	12	1.2	very low/<2.5
29	Male	Unmarried	Bachelor's degree	Dhaka	26500	5.6	2.3	Govt	Tertiary	Yes	7	40	36	60	Yes	No	No	No	Senior Staff Nurse/Staff Nurse	0	0	0	0	0	2	2	2	2	2	2	2	2	2	3	4	5	2	3	4	1	2	1	2	0	18	at high risk/15-22	27	2.7	danger signs/2.5-3.4
29	Male	Unmarried	Diploma degree	Sylhet	27000	4	2	Govt	Tertiary	Yes	7	35	36	60	Yes	No	No	No	Senior Staff Nurse/Staff Nurse	1	1	0	0	0	1	2	2	1	2	2	2	2	1	3	2	3	1	2	4	2	2	2	2	2	15	at high risk/15-22	23	2.3	very low/<2.5
26	Female	Unmarried	Bachelor's degree	Chattogram	47000	2.5	0.8	Private	Community/Union	Yes	7	50	48	120	Yes	Yes	No	Yes	Senior Staff Nurse/Staff Nurse	0	1	2	0	0	1	1	1	1	1	1	1	1	1	4	2	2	1	1	1	3	1	2	1	3	9	non-exposed/<15	18	1.8	very low/<2.5
40	Female	Unmarried	Master's degree or above	Sylhet	37000	13	12	Govt	Tertiary	Yes	8	30	36	60	No	No	No	No	Senior Staff Nurse/Staff Nurse	0	3	0	2	0	2	3	1	5	2	3	3	1	2	2	3	1	7	1	2	1	1	7	2	5	22	at high risk/15-22	27	2.7	danger signs/2.5-3.4
29	Female	Married	Bachelor's degree	Dhaka	32000	6	5	Govt	Tertiary	Yes	6	60	36	60	Yes	No	No	No	Senior Staff Nurse/Staff Nurse	0	1	1	0	0	2	2	2	2	2	2	1	2	2	2	2	2	2	2	2	2	2	2	3	2	17	at high risk/15-22	21	2.1	very low/<2.5
22	Female	Married	Bachelor's degree	Sylhet	26000	5	1	Govt	Tertiary	Yes	5	120	48	84	No	No	No	Yes	Senior Staff Nurse/Staff Nurse	0	0	3	0	0	1	1	1	1	1	1	1	1	1	3	4	1	1	3	4	2	1	4	1	3	9	non-exposed/<15	24	2.4	danger signs/2.5-3.4
31	Female	Married	Bachelor's degree	Sylhet	23300	3.4		Private	Tertiary	Yes	6	30	36	84	Yes	Yes	No	No	Senior Staff Nurse/Staff Nurse	0	0	0	0	0	1	1	1	1	1	1	1	1	1	1	1	1	1	1	1	1	1	1	1	0	9	non-exposed/<15	10	1	very low/<2.5
35	Female	Married	Master's degree or above	Dhaka	32000	14	4.4	Govt	Tertiary	Yes	6	30	36	60	Yes	Yes	Yes	No	Senior Staff Nurse/Staff Nurse	0	0	0	0	0	2	1	1	1	1	1	1	1	1	1	1	1	1	1	1	1	1	1	1	0	10	non-exposed/<15	10	1	very low/<2.5
23	Male	Unmarried	Diploma degree	Dhaka	5000	1	2	Private	Tertiary	Yes	7	10	28	40	Yes	No	No	No	Senior Staff Nurse/Staff Nurse	0	1	0	0	0	2	1	2	1	2	2	1	5	1	4	3	2	2	1	3	3	1	1	1	1	17	at high risk/15-22	21	2.1	very low/<2.5
29.5	Female	Married	Master's degree or above	Rangpur	30000	4.3	4.3	Govt	Tertiary	Yes	8	50	6	12	No	No	No	No	Senior Staff Nurse/Staff Nurse	0	2	1	1	1	1	1	1	1	1	1	1	1	2	4	3	3	2	1	4	4	1	4	1	5	10	non-exposed/<15	27	2.7	danger signs/2.5-3.4
24.5	Male	Unmarried	Bachelor's degree	Dhaka	5000	1.1	1.1	Private	Secondary	Yes	7	10	30	24	No	No	No	No	Supervisor/Matron/In-charge	0	0	0	0	0	1	1	1	1	1	1	1	1	1	1	1	1	1	1	1	1	1	1	1	0	9	non-exposed/<15	10	1	very low/<2.5
25	Male	Unmarried	Bachelor's degree	Chattogram	27000	1.6	0.9	Private	Tertiary	No	11	4	48	96	No	Yes	No	No	Senior Staff Nurse/Staff Nurse	0	1	0	0	0	2	2	5	2	1	2	3	2	2	6	4	2	2	2	2	2	2	2	1	1	21	at high risk/15-22	25	2.5	danger signs/2.5-3.4
28	Male	Married	Bachelor's degree	Sylhet	15000	4.2	4.2	Private	Secondary	Yes	8	40	6	12	No	No	No	No	Senior Staff Nurse/Staff Nurse	0	3	3	0	0										1	1	1	1	1	1	1	1	1	1	6		targets of bullying/>22	10	1	very low/<2.5
33	Female	Unmarried	Bachelor's degree	Mymensingh	26000	8	4.2	Govt	Primary	Yes	6	12	36	60	Yes	No	No	No	Senior Staff Nurse/Staff Nurse	0	1	0	1	0	1	2	2	2	2	1	2	2	2	4	3	3	2	1	3	3	3	3	3	2	16	at high risk/15-22	28	2.8	danger signs/2.5-3.4
24	Female	Unmarried	Diploma degree	Sylhet	26000	2	2	Govt	Tertiary	Yes	8	40	36	60	Yes	No	No	No	Senior Staff Nurse/Staff Nurse	1	2	0	0	0	2	2	1	3	2	2	2	2	1	4	2	3	2	3	2	3	2	3	2	3	17	at high risk/15-22	26	2.6	danger signs/2.5-3.4
38	Male	Married	Master's degree or above	Sylhet	34000	12	7	Govt	Tertiary	Yes	7	40	36	45	No	No	No	No	Senior Staff Nurse/Staff Nurse	0	1	0	0	0	2	2	2	1	2	2	1	2	2	2	3	3	2	3	4	4	2	2	2	1	16	at high risk/15-22	27	2.7	danger signs/2.5-3.4
26.4	Female	Married	Master's degree or above	Barishal	26318	4.4	1	Govt	Tertiary	No	8	15	36	64	No	Yes	No	No	Senior Staff Nurse/Staff Nurse	0	0	0	0	0	2	1	4	2	1	2	2	2	1	2	1	3	1	1	1	2	1	3	1	0	17	at high risk/15-22	16	1.6	very low/<2.5
25	Female	Married	Diploma degree	Sylhet	26119	0.9	0.9	Govt	Tertiary	Yes	6	70	48	60	No	No	No	No	Senior Staff Nurse/Staff Nurse	0	3	3	0	0	2	2	2	1	3	2	2	2	2	1	4	3	1	1	3	2	1	7	1	6	18	at high risk/15-22	24	2.4	danger signs/2.5-3.4
35	Female	Married	Bachelor's degree	Dhaka	40000	12.5	10	Autocratic	Tertiary	Yes	7	15	36	60	Yes	No	No	No	Senior Staff Nurse/Staff Nurse	0	1	0	0	0	1	2	2	1	1	2	1	1	1	1	1	1	1	1	2	1	1	2	1	1	12	non-exposed/<15	12	1.2	very low/<2.5
27	Male	Married	Diploma degree	Chattogram	28000	7.5	5.5	Govt	Secondary	Yes	10	45	48	60	No	No	No	No	Senior Staff Nurse/Staff Nurse	0	3	0	0	0	2	1	2	2	1	2	2	2	1	3	3	4	1	3	2	3	2	5	1	3	15	at high risk/15-22	27	2.7	danger signs/2.5-3.4
39	Female	Married	Master's degree or above	Dhaka	36000	18.2	7	Govt	Tertiary	Yes	6	30	40	60	Yes	No	No	No	Senior Staff Nurse/Staff Nurse	0	3	0	0	0	4	2	5	1	2	2	2	2	1	4	3	5	1	4	3	2	2	4	2	3	21	at high risk/15-22	30	3	danger signs/2.5-3.4
32	Male	Married	Master's degree or above	Dhaka	35000	7.5	6	Govt	Tertiary	Yes	6	40	36	60	No	No	Yes	No	Senior Staff Nurse/Staff Nurse	0	0	0	0	0	4	1	1	1	1	4	3	1	1	1	1	1	1	1	1	2	1	7	1	0	17	at high risk/15-22	17	1.7	very low/<2.5
29	Male	Married	Bachelor's degree	Rangpur	26000	2.3	2.2	Govt	Primary	No	8	25	36	48	No	No	No	No	Supervisor/Matron/In-charge	0	2	0	0	0	1	2	1	2	2	1	1	2	1	4	3	2	1	1	3	1	1	4	2	2	13	non-exposed/<15	22	2.2	very low/<2.5
24	Female	Unmarried	Diploma degree	Sylhet	16600	0.5	0.5	Private	Tertiary	No	8	41	42	70	No	No	No	No	Senior Staff Nurse/Staff Nurse	0	3	3	0	0	1	1	1	5	1	1	1	5	1	7	1	3	1	2	5	2	1	4	1	6	17	at high risk/15-22	27	2.7	danger signs/2.5-3.4
31	Male	Married	Master's degree or above	Dhaka	29460	4	2.3	Govt	Tertiary	Yes	6	31	36	60	Yes	No	No	No	Senior Staff Nurse/Staff Nurse	0	1	1	0	0	2	1	3	1	1	1	1	2	1	6	2	1	1	1	1	4	1	6	1	2	13	non-exposed/<15	24	2.4	danger signs/2.5-3.4
26	Male	Unmarried	Bachelor's degree	Sylhet	18000	3.2	2.5	Private	Tertiary	Yes	7	30	36	84	No	Yes	No	No	Senior Staff Nurse/Staff Nurse	1	1	1	0	0	2	2	2	2	2	1	1	2	1	4	4	4	2	1	3	3	2	4	2	3	15	at high risk/15-22	29	2.9	danger signs/2.5-3.4
41.4	Male	Married	Master's degree or above	Dhaka	50000	23	19	Govt	Tertiary	Yes	7	15	36	60	Yes	No	Yes	Yes	Senior Staff Nurse/Staff Nurse	2	2	2	1	0	3	3	3	3	2	2	2	2	2	1	1	1	1	1	1	1	1	1	1	7	22	at high risk/15-22	10	1	very low/<2.5
27.2	Female	Married	Diploma degree	Dhaka	29000	4.2	2.6	Govt	Tertiary	Yes	7	30	36	60	Yes	Yes	Yes	No	Senior Staff Nurse/Staff Nurse	0	0	1	0	0	3	1	3	3	3	3	2	3	2	3	3	3	1	2	2	1	1	1	7	1	23	targets of bullying/>22	24	2.4	danger signs/2.5-3.4
32	Female	Married	Diploma degree	Khulna	29860	4.4	4.4	Govt	Secondary	Yes	6	70	42	48	No	No	No	Yes	Senior Staff Nurse/Staff Nurse	0	3	3	0	0	1	1	1	2	5	2	2	1	1	4	1	1	1	4	3	4	3	7	1	6	16	at high risk/15-22	29	2.9	danger signs/2.5-3.4
21.9	Female	Unmarried	Diploma degree	Dhaka	15000	2.2	2.2	Private	Community/Union	Yes	8	95	50	88	No	No	Yes	No	Senior Staff Nurse/Staff Nurse	0	0	0	0	0	1	1	1	1	1	1	1	1	1	3	1	1	1	1	1	4	1	4	1	0	9	non-exposed/<15	18	1.8	very low/<2.5
22	Male	Married	Diploma degree	Dhaka	25000	1.3	1	Private	Tertiary	Yes	7	30	36	55	No	Yes	No	Yes	Senior Staff Nurse/Staff Nurse	0	0	0	0	0	1	1	1	1	1	3	1	1	4	4	1	3	1	3	4	1	1	1	3	0	14	non-exposed/<15	22	2.2	very low/<2.5
26	Male	Married	Bachelor's degree	Dhaka	47000	4	3	NGO	Primary	Yes	8	16	48	0	Yes	Yes	Yes	Yes	Senior Staff Nurse/Staff Nurse	0	0	0	0	0	1	2	1	2	1	2	2	1	1	1	1	2	2	2	2	2	1	1	4	0	13	non-exposed/<15	18	1.8	very low/<2.5
28	Female	Unmarried	Bachelor's degree	Sylhet	27000	5	2	Govt	Tertiary	Yes	8	40	42	60	Yes	Yes	No	No	Senior Staff Nurse/Staff Nurse	1	0	0	2	2	2	2	2	3	3	3	1	2	2	4	2	2	1	2	3	3	3	4	3	5	20	at high risk/15-22	27	2.7	danger signs/2.5-3.4
28.6	Female	Married	Bachelor's degree	Rangpur	25319	5.5	0.9	Govt	Primary	Yes	6	50	36	48	Yes	Yes	Yes	No	Senior Staff Nurse/Staff Nurse	0	2	0	0	0	1	1	1	1	1	1	1	1	1	1	1	1	1	1	1	1	1	1	1	2	9	non-exposed/<15	10	1	very low/<2.5
25	Female	Unmarried	Master's degree or above	Dhaka	30000	1.4	0.8	Private	Tertiary	Yes	7	70	48	60	No	No	Yes	Yes	Senior Staff Nurse/Staff Nurse	1	0	1	0	0	1	1	1	1	1	1	2	2	1	4	3	1	1	3	1	4	1	7	3	2	11	non-exposed/<15	28	2.8	danger signs/2.5-3.4
26	Male	Married	Bachelor's degree	Rajshahi	11000	3.2	2.5	Private	Tertiary	Yes	6	30	48	96	No	Yes	Yes	No	Senior Staff Nurse/Staff Nurse	0	0	0	0	0	1	2	2	1	1	2	1	2	1	4	3	3	1	2	3	3	2	4	1	0	13	non-exposed/<15	26	2.6	danger signs/2.5-3.4
26.2	Male	Unmarried	Diploma degree	Dhaka	29000	4.2	2.7	Govt	Tertiary	Yes	6	60	36	60	Yes	No	No	No	Senior Staff Nurse/Staff Nurse	0	1	0	0	0	2	2	1	2	1	4	2	3	2	3	3	4	3	2	3	3	2	2	3	1	19	at high risk/15-22	28	2.8	danger signs/2.5-3.4
26.5	Female	Married	Master's degree or above	Dhaka	28252	2.9	1.9	Autocratic	Tertiary	Yes	6	25	42	2.4	Yes	Yes	No	No	Senior Staff Nurse/Staff Nurse	0	1	0	0	0	2	2	2	2	1	2	2	1	2	4	3	3	1	1	3	3	1	4	1	1	16	at high risk/15-22	24	2.4	danger signs/2.5-3.4
28	Female	Married	Diploma degree	Khulna	29000	5	5	Govt	Primary	Yes	7	35	48	72	No	No	No	No	Senior Staff Nurse/Staff Nurse	0	0	0	0	0	2	1	2	2	2	4	1	5	1	2	1	4	1	4	2	2	1	1	1	0	20	at high risk/15-22	19	1.9	very low/<2.5
33	Male	Unmarried	Diploma degree	Sylhet	30000	4	2	Govt	Tertiary	Yes	7	35	36	60	Yes	No	No	No	Senior Staff Nurse/Staff Nurse	1	1	0	0	0	1	2	2	1	2	2	2	2	1	3	3	2	3	3	1	2	4	2	2	2	15	at high risk/15-22	25	2.5	danger signs/2.5-3.4
30.4	Female	Married	Diploma degree	Dhaka	28000	6	1	Govt	Tertiary	Yes	6	15	36	60	Yes	No	Yes	No	Senior Staff Nurse/Staff Nurse	1	2	1	1	0	2	2	2	2	2	3	2	2	2	3	2	2	1	2	2	3	2	2	2	5	19	at high risk/15-22	21	2.1	very low/<2.5
29	Female	Unmarried	Diploma degree	Sylhet	30000	6	5	Govt	Tertiary	Yes	8	40	40	60	No	Yes	No	No	Senior Staff Nurse/Staff Nurse	0	0	0	0	0	2	3	1	1	1	1	5	1	1	3	1	2	1	1	2	2	1	3	1	0	16	at high risk/15-22	17	1.7	very low/<2.5
33	Female	Married	Diploma degree	Sylhet	30000	6	5	Govt	Tertiary	Yes	8	40	40	60	No	Yes	No	No	Senior Staff Nurse/Staff Nurse	0	1	0	2	0	1	2	1	1	2	2	5	1	1	3	1	2	2	1	3	2	1	3	1	3	16	at high risk/15-22	19	1.9	very low/<2.5
23.5	Female	Unmarried	Diploma degree	Dhaka	10000	0.6	6	Private	Secondary	Yes	8	20	48	84	Yes	Yes	No	Yes	Senior Staff Nurse/Staff Nurse	0	0	1	0	0	1	1	1	1	1	2	1	1	2	4	3	1	3	1	1	5	2	4	1	1	11	non-exposed/<15	25	2.5	danger signs/2.5-3.4
31	Male	Married	Master's degree or above	Barishal	25000	9.8	3	Govt	Primary	Yes	7	10	36	72	Yes	Yes	No	Yes	Senior Staff Nurse/Staff Nurse	0	0	0	0	0	2	3	3	3	2	2	2	2	2	2	2	2	1	2	2	2	2	2	2	0	21	at high risk/15-22	19	1.9	very low/<2.5
45	Male	Married	Master's degree or above	Sylhet	25000	21.4	4.5	Private	Secondary	Yes	7	20	48		No	Yes	No	Yes	Supervisor/Matron/In-charge	0	0	0	0	0	2	1	1	1	1	2	1	2	1	1	1	1	1	1	1	1	1	1	1	0	12	non-exposed/<15	10	1	very low/<2.5
22.8	Female	Unmarried	Diploma degree	Dhaka	27000	0.3	0.3	Autocratic	Tertiary	Yes	8	30	36	60	Yes	Yes	Yes	Yes	Senior Staff Nurse/Staff Nurse	0	0	0	0	0	1	1	1	1	1	5	1	1	1	4	1	1	1	3	3	4	1	1	1	0	13	non-exposed/<15	20	2	very low/<2.5
26.2	Female	Unmarried	Bachelor's degree	Rangpur	26000	4	2.3	Govt	Secondary	Yes	7	25	36	60	No	No	No	No	Senior Staff Nurse/Staff Nurse	0	1	0	0	0	1	2	1	2	2	2	1	5	5	4	4	3	1	4	3	3	1	4	1	1	21	at high risk/15-22	28	2.8	danger signs/2.5-3.4
26.7	Female	Married	Bachelor's degree	Sylhet	20000	3.5	2.7	Private	Tertiary	Yes	6	20	48	12	Yes	Yes	No	No	Senior Staff Nurse/Staff Nurse	1	2	1	0	0	2	1	1	1	1	2	2	2	1	2	2	2	1	2	5	1	3	1	1	4	13	non-exposed/<15	20	2	very low/<2.5
29	Female	Married	Master's degree or above	Mymensingh	26000	1	1	Govt	Tertiary	Yes	7	30	36	60	No	No	No	No	Senior Staff Nurse/Staff Nurse	0	2	1	0	0	2	2	1	1	2	2	2	2	1	4	1	1	1	3	1	3	3	4	1	3	15	at high risk/15-22	22	2.2	very low/<2.5
23	Male	Unmarried	Diploma degree	Dhaka	15000	1.5	6	Private	Secondary	No	8	10	50	60	No	Yes	No	No	Senior Staff Nurse/Staff Nurse	0	3	1	0	0	1	1	1	1	1	1	1	1	1	3	3	2	1	1	4	2	1	1	1	4	9	non-exposed/<15	19	1.9	very low/<2.5
30	Female	Married	Bachelor's degree	Sylhet	30000	10	5	Govt	Tertiary	Yes	8	40	36	60	Yes	No	No	No	Senior Staff Nurse/Staff Nurse	1	2	0	0	0	2	2	1	3	2	2	2	2	1	4	2	3	2	3	2	3	2	3	2	3	17	at high risk/15-22	26	2.6	danger signs/2.5-3.4
28.4	Female	Married	Bachelor's degree	Dhaka	25000	4.2	4.2	Govt	Secondary	Yes	7	90	36	72	Yes	Yes	No	No	Senior Staff Nurse/Staff Nurse	0	0	0	0	0	1	2	1	1	1	2	2	1	1	4	1	1	1	1	1	4	1	4	1	0	12	non-exposed/<15	19	1.9	very low/<2.5
27	Male	Married	Master's degree or above	Dhaka	28000	2.9	1.9	Autocratic	Tertiary	Yes	8	20	36	50	Yes	No	No	No	Senior Staff Nurse/Staff Nurse	0	1	0	0	0	1	2	1	1	1	2	1	1	1	1	1	1	1	4	3	1	1	1	1	1	11	non-exposed/<15	15	1.5	very low/<2.5
25.6	Female	Married	Bachelor's degree	Dhaka	28252	3	1.8	Autocratic	Tertiary	Yes	8	23	36	12	No	No	No	No	Senior Staff Nurse/Staff Nurse	0	2	0	0	0	1	1	1	2	1	1	2	1	1	3	1	4	1	4	4	1	1	4	1	2	11	non-exposed/<15	24	2.4	danger signs/2.5-3.4
23	Female	Unmarried	Bachelor's degree	Sylhet	20000	1.8	1.8	Private	Tertiary	No	6	25	36	60	Yes	Yes	No	No	Senior Staff Nurse/Staff Nurse	0	0	0	0	0	1	1	1	1	1	2	1	2	1	7	1	2	1	1	1	6	1	6	3	0	11	non-exposed/<15	29	2.9	danger signs/2.5-3.4
25.2	Female	Unmarried	Bachelor's degree	Dhaka	20000	2.8	0.6	Private	Tertiary	Yes	8	32	56	0	Yes	Yes	Yes	No	Senior Staff Nurse/Staff Nurse	0	0	0	0	0	1	1	2	1	2	2	1	1	1	4	3	4	1	2	1	4	1	1	1	0	12	non-exposed/<15	22	2.2	very low/<2.5
28.4	Male	Unmarried	Master's degree or above	Sylhet	20000	3.9	2.4	Private	Tertiary	Yes	5	642	36	84	Yes	No	No	No	Senior Staff Nurse/Staff Nurse	1	2	0	0	0	1	1	1	1	1	2	2	1	1	4	3	3	3	3	4	4	3	2	1	3	11	non-exposed/<15	30	3	danger signs/2.5-3.4
24	Female	Unmarried	Diploma degree	Dhaka	27000	2.3	3	Autocratic	Tertiary	Yes	7	10	36	36	Yes	Yes	No	No	Senior Staff Nurse/Staff Nurse	0	0	0	0	0	1	1	1	1	1	2	2	1	1	4	3	4	1	4	3	3	1	3	1	0	11	non-exposed/<15	27	2.7	danger signs/2.5-3.4
25.3	Female	Married	Bachelor's degree	Dhaka	20000	1.2	0.6	Private	Tertiary	Yes	7	40	36	60	Yes	Yes	No	No	Senior Staff Nurse/Staff Nurse	0	1	0	0	0	1	1	1	2	2	2	2	2	1	2	2	2	1	2	2	4	2	3	2	1	14	non-exposed/<15	22	2.2	very low/<2.5
26.7	Female	Married	Diploma degree	Dhaka	32000	5.1	4.6	Govt	Tertiary	Yes	6	25	36	60	Yes	No	Yes	No	Senior Staff Nurse/Staff Nurse	0	2	0	0	0	2	2	2	1	1	1	1	1	1	2	2	1	1	2	2	1	1	1	2	2	12	non-exposed/<15	15	1.5	very low/<2.5
24	Male	Unmarried	Diploma degree	Sylhet	16000	0.5	0.5	Private	Tertiary	Yes	8	15	42	84	Yes	No	No	Yes	Senior Staff Nurse/Staff Nurse	0	0	0	0	0	2	2	2	2	2	3	2	3	2	3	3	2	4	3	3	1	1	5	2	0	20	at high risk/15-22	27	2.7	danger signs/2.5-3.4
25	Female	Unmarried	Diploma degree	Chattogram	29000	3	3.4	Private	Secondary	Yes	7	35	24	120	No	Yes	No	Yes	Senior Staff Nurse/Staff Nurse	0	0	0	0	0	2	1	1	1	4	1	1	1	1	3	3	3	1	3	3	5	3	2	3	0	13	non-exposed/<15	29	2.9	danger signs/2.5-3.4
32.3	Male	Married	Master's degree or above	Rajshahi	30000	7.2	4.2	Govt	Secondary	Yes	7	25	60	72	Yes	Yes	No	No	Senior Staff Nurse/Staff Nurse	0	2	1	0	0	1	1	2	2	1	2	2	2	1	4	2	4	3	4	3	1	1	3	2	3	14	non-exposed/<15	27	2.7	danger signs/2.5-3.4
25.6	Female	Unmarried	Master's degree or above	Dhaka	15000	1.4	0.7	Private	Secondary	Yes	6	10	48	84	Yes	No	No	Yes	Senior Staff Nurse/Staff Nurse	0	0	0	0	0	1	1	1	1	1	1	1	1	1	1	3	1	1	1	2	2	1	3	2	0	9	non-exposed/<15	17	1.7	very low/<2.5
29	Female	Married	Master's degree or above	Dhaka	32000	4.2	2.3	Govt	Tertiary	Yes	7	16	36	48	Yes	Yes	No	No	Senior Staff Nurse/Staff Nurse	0	2	0	0	0	2	2	2	2	2	2	2	2	1	3	3	3	3	3	1	3	1	3	1	2	17	at high risk/15-22	24	2.4	danger signs/2.5-3.4
22.9	Male	Married	Bachelor's degree	Sylhet	18000	0.8	0.6	Private	Tertiary	Yes	8	10	40	80	No	Yes	No	No	Senior Staff Nurse/Staff Nurse	0	2	0	1	0	1	2	3	2	2	1	1	1	2	3	1	1	1	1	1	1	1	1	1	3	15	at high risk/15-22	12	1.2	very low/<2.5
23.8	Male	Unmarried	Diploma degree	Chattogram	30000	2	0.1	Private	Tertiary	Yes	8	5	48	96	No	Yes	No	No	Senior Staff Nurse/Staff Nurse	0	3	1	0	0	1	2	1	2	1	1	1	1	1	4	4	1	2	2	1	3	2	2	2	4	11	non-exposed/<15	23	2.3	very low/<2.5
27.6	Female	Married	Diploma degree	Dhaka	32000	6.4	5.4	Govt	Tertiary	Yes	6	24	36	60	Yes	Yes	Yes	No	Senior Staff Nurse/Staff Nurse	1	2	0	1	0	1	1	2	2	1	2	1	1	1	1	2	1	1	1	2	1	1	1	2	4	12	non-exposed/<15	13	1.3	very low/<2.5
28.3	Female	Unmarried	Master's degree or above	Dhaka	27000	4.3	0.11	Govt	Tertiary	Yes	9	35	36	60	No	No	No	Yes	Senior Staff Nurse/Staff Nurse	0	0	0	0	0	1	1	1	1	1	1	1	1	1	3	3	1	2	1	1	3	1	1	1	0	9	non-exposed/<15	17	1.7	very low/<2.5
22.8	Female	Unmarried	Diploma degree	Rangpur	6000	0.3	0.3	Private	Primary	No	8	10	50	20	Yes	Yes	No	No	Senior Staff Nurse/Staff Nurse	0	0	0	0	0	2	2	2	2	3	2	2	2	1	3	3	2	3	4	2	4	3	3	3	0	18	at high risk/15-22	30	3	danger signs/2.5-3.4
25.2	Female	Unmarried	Bachelor's degree	Dhaka	13000	0.2	0.2	Private	Primary	Yes	6	5	48	90	Yes	Yes	No	Yes	Senior Staff Nurse/Staff Nurse	0	1	0	0	0	1	1	1	1	1	2	1	1	2	4	3	3	1	1	3	3	1	4	1	1	11	non-exposed/<15	24	2.4	danger signs/2.5-3.4
23.6	Female	Unmarried	Diploma degree	Dhaka	30000	1.4	0.8	NGO	Tertiary	Yes	8	50	36	60	Yes	Yes	Yes	Yes	Senior Staff Nurse/Staff Nurse	0	1	0	0	0	1	2	1	1	2	1	1	2	1	2	1	1	1	2	2	3	1	2	1	1	12	non-exposed/<15	16	1.6	very low/<2.5
24	Female	Unmarried	Diploma degree	Dhaka	13000	0.8	0.6	Private	Community/Union	Yes	6	40	54	92	No	Yes	No	No	Senior Staff Nurse/Staff Nurse	0	0	0	0	0	1	1	3	4	1	1	1	1	1	5	1	4	1	4	4	4	4	1	1	0	14	non-exposed/<15	29	2.9	danger signs/2.5-3.4
25	Female	Married	Bachelor's degree	Dhaka	28000	4	2	Private	Tertiary	Yes	8	15	34	45	Yes	Yes	No	No	Senior Staff Nurse/Staff Nurse	0	1	0	0	0	1	1	2	1	2	2	1	2	1	4	3	4	1	1	4	4	1	1	1	1	13	non-exposed/<15	24	2.4	danger signs/2.5-3.4
36	Female	Married	Diploma degree	Sylhet	26000	12.3	1	Govt	Tertiary	Yes	7	17	48	84	No	No	No	No	Senior Staff Nurse/Staff Nurse	0	0	0	0	0	5	5	5	5	5	5	5	5	5	1	1	1	1	1	1	1	1	1	1	0	45	targets of bullying/>22	10	1	very low/<2.5
23	Male	Married	Bachelor's degree	Dhaka	20600	2	0.9	Private	Tertiary	Yes	8	5	36	96	Yes	Yes	Yes	Yes	Senior Staff Nurse/Staff Nurse	0	1	0	0	0	1	2	1	1	1	2	1	1	1	5	3	1	1	2	1	2	2	7	2	1	11	non-exposed/<15	26	2.6	danger signs/2.5-3.4
43.5	Female	Married	Bachelor's degree	Dhaka	52000	22.2	14.2	Govt	Tertiary	Yes	7	50	36	60	Yes	No	No	No	Supervisor/Matron/In-charge	0	2	2	0	0	2	2	2	2	2	2	1	2	2	2	2	2	1	1	2	1	1	1	1	4	17	at high risk/15-22	14	1.4	very low/<2.5
23.5	Female	Unmarried	Diploma degree	Dhaka	15000	2	2	Private	Secondary	Yes	8	15	36	60	No	Yes	No	No	Senior Staff Nurse/Staff Nurse	0	0	1	0	0	1	1	1	1	1	1	1	1	1	1	1	2	1	1	2	1	1	2	1	1	9	non-exposed/<15	13	1.3	very low/<2.5
28	Female	Unmarried	Master's degree or above	Sylhet	27000	2.5	1.8	Govt	Tertiary	Yes	6	30	36	60	No	No	No	No	Senior Staff Nurse/Staff Nurse	0	3	0	2	0	2	3	1	5	3	3	3	1	2	2	3	1	7	1	2	1	1	7	2	5	23	targets of bullying/>22	27	2.7	danger signs/2.5-3.4
28	Male	Married	Master's degree or above	Sylhet	26000	7	1	Govt	Tertiary	Yes	7	120	42	60	No	Yes	Yes	Yes	Senior Staff Nurse/Staff Nurse	0	0	3	0	0	1	1	1	1	1	1	1	1	1	3	4	1	1	4	2	1	1	4	1	3	9	non-exposed/<15	22	2.2	very low/<2.5
24.6	Male	Unmarried	Diploma degree	Dhaka	20000	3.2	0.4	Private	Tertiary	Yes	5	150	48	96	No	Yes	No	No	Senior Staff Nurse/Staff Nurse	0	0	0	0	0	1	1	1	1	2	1	2	1	1	1	2	1	1	1	1	1	1	7	1	0	11	non-exposed/<15	17	1.7	very low/<2.5
26	Male	Unmarried	Bachelor's degree	Dhaka	20000	2.8	1.2	Private	Tertiary	Yes	7	35	48	120	No	No	Yes	Yes	Senior Staff Nurse/Staff Nurse	0	1	0	0	0	1	1	1	2	1	2	2	2	1	4	3	4	1	4	3	3	1	4	1	1	13	non-exposed/<15	28	2.8	danger signs/2.5-3.4
25	Male	Unmarried	Master's degree or above	Sylhet	24000	2	2	Private	Tertiary	No	6	6	42	120	No	Yes	No	No	Senior Staff Nurse/Staff Nurse	0	0	0	0	0	2	1	1	1	2	2	1	2	1	4	4	4	2	2	3	1	4	3	2	0	13	non-exposed/<15	29	2.9	danger signs/2.5-3.4
25	Female	Married	Diploma degree	Sylhet	26119	0.9	0.9	Govt	Tertiary	Yes	6	80	48	60	No	Yes	No	No	Senior Staff Nurse/Staff Nurse	0	3	0	0	0	1	1	1	1	1	1	1	1	1	1	4	3	1	1	3	2	1	7	1	3	9	non-exposed/<15	24	2.4	danger signs/2.5-3.4
28	Female	Married	Diploma degree	Dhaka	26000	2.5	1.3	Govt	Primary	No	7	45	36	48	Yes	No	Yes	No	Senior Staff Nurse/Staff Nurse	0	3	3	0	0	2	1	2	1	2	1	1	1	1	3	4	4	2	1	2	1	1	1	1	6	12	non-exposed/<15	20	2	very low/<2.5
25.5	Female	Married	Bachelor's degree	Rajshahi	25800	4	8	Govt	Secondary	Yes	6	30	36	60	Yes	No	No	No	Senior Staff Nurse/Staff Nurse	0	1	2	0	0	1	1	2	1	2	1	1	2	1	3	2	1	1	3	3	3	1	3	1	3	12	non-exposed/<15	21	2.1	very low/<2.5
30	Male	Unmarried	Bachelor's degree	Dhaka	30000	8	4	Govt	Tertiary	Yes	5	75	48	60	Yes	No	No	No	Senior Staff Nurse/Staff Nurse	2	2	3	0	0	4	2	1	1	2	2	2	2	1	2	3	2	2	3	3	2	2	5	2	7	17	at high risk/15-22	26	2.6	danger signs/2.5-3.4
39.6	Female	Married	Diploma degree	Dhaka	40000	16	9	Govt	Tertiary	Yes	6	15	36	60	Yes	No	Yes	No	Senior Staff Nurse/Staff Nurse	1	1	0	0	0	2	2	2	2	2	2	2	2	1	2	2	2	1	1	2	1	2	2	1	2	17	at high risk/15-22	16	1.6	very low/<2.5
34.7	Female	Married	Diploma degree	Chattogram	29000	13	2.4	Govt	Tertiary	Yes	7	10	48	60	No	Yes	No	No	Senior Staff Nurse/Staff Nurse	0	0	0	0	0	1	1	1	1	1	1	2	1	1	3	1	1	1	1	1	4	1	4	1	0	10	non-exposed/<15	18	1.8	very low/<2.5
30.2	Female	Married	Bachelor's degree	Dhaka	26281	8.5	4.3	Govt	Tertiary	Yes	5	49	42	60	Yes	Yes	No	Yes	Senior Staff Nurse/Staff Nurse	2	0	0	0	0	1	2	2	2	1	1	1	1	1	4	3	1	1	3	4	3	3	4	1	2	12	non-exposed/<15	27	2.7	danger signs/2.5-3.4
24	Male	Unmarried	Bachelor's degree	Sylhet	15700	2	6	Private	Tertiary	Yes	6	70	48	96	Yes	Yes	No	No	Senior Staff Nurse/Staff Nurse	1	1	1	0	0	2	2	2	2	2	2	1	2	1	3	2	2	2	1	3	2	2	2	2	3	16	at high risk/15-22	21	2.1	very low/<2.5
31	Female	Married	Master's degree or above	Dhaka	32000	8.5	4	Govt	Tertiary	Yes	6	2	42	48	Yes	Yes	No	No	Senior Staff Nurse/Staff Nurse	0	1	0	1	0	1	4	1	4	2	1	2	3	2	1	1	2	1	1	1	4	1	2	2	2	20	at high risk/15-22	16	1.6	very low/<2.5
25	Female	Unmarried	Bachelor's degree	Sylhet	18000	2.5	2.2	Private	Tertiary	Yes	7	15	48	84	No	No	No	No	Senior Staff Nurse/Staff Nurse	2	0	0	0	0	1	1	1	1	1	1	1	1	1	7	2	3	1	1	3	3	1	5	2	2	9	non-exposed/<15	28	2.8	danger signs/2.5-3.4
23	Male	Unmarried	Diploma degree	Chattogram	55500	1.3	0.8	NGO	Primary	No	6	20	48	0	Yes	No	No	No	Senior Staff Nurse/Staff Nurse	0	2	0	0	0	2	2	2	1	2	2	2	2	1	3	1	3	3	3	4	3	3	3	3	2	16	at high risk/15-22	29	2.9	danger signs/2.5-3.4
29	Female	Married	Diploma degree	Dhaka	27000	7.1	1	Govt	Tertiary	Yes	8	30	50	60	No	No	No	No	Senior Staff Nurse/Staff Nurse	0	1	1	0	0	1	2	1	1	1	1	2	3	2	3	3	1	3	2	2	2	2	1	1	2	14	non-exposed/<15	20	2	very low/<2.5
26.8	Male	Unmarried	Diploma degree	Chattogram	50000	2.2	0.6	NGO	Primary	Yes	6	30	48	48	Yes	Yes	Yes	No	Senior Staff Nurse/Staff Nurse	0	1	0	0	0	1	1	1	1	1	2	1	1	1	5	4	3	1	1	3	3	3	2	1	1	10	non-exposed/<15	26	2.6	danger signs/2.5-3.4
22	Female	Unmarried	Diploma degree	Sylhet	17000	1	8	Private	Tertiary	Yes	8	8	42	20	Yes	Yes	Yes	Yes	Senior Staff Nurse/Staff Nurse	0	0	0	0	0	2	2	2	2	2	2	2	2	2	3	2	2	1	2	2	2	1	7	4	0	18	at high risk/15-22	26	2.6	danger signs/2.5-3.4
46	Female	Married	Master's degree or above	Sylhet	40000	20	10	Govt	Tertiary	Yes	8	40	48	60	No	Yes	No	No	Senior Staff Nurse/Staff Nurse	0	3	0	0	0	2	2	2	2	2	2	2	2	2	1	1	1	1	7	7	1	1	7	1	3	18	at high risk/15-22	28	2.8	danger signs/2.5-3.4
29.4	Male	Married	Bachelor's degree	Dhaka	29000	5	2.7	Govt	Tertiary	Yes	7	20	36	60	Yes	No	Yes	No	Senior Staff Nurse/Staff Nurse	1	1	1	1	0	2	2	2	2	2	2	2	2	2	1	2	2	1	1	2	1	2	2	2	4	18	at high risk/15-22	16	1.6	very low/<2.5
40	Female	Married	Bachelor's degree	Sylhet	38000	15	10	Govt	Tertiary	Yes	8	15	48	60	Yes	No	No	No	Senior Staff Nurse/Staff Nurse	0	3	0	0	0	2	2	2	2	2	2	2	2	2	1	1	1	1	7	7	1	1	7	1	3	18	at high risk/15-22	28	2.8	danger signs/2.5-3.4
21.6	Female	Unmarried	Diploma degree	Dhaka	20000	0.6	0.2	Private	Tertiary	Yes	8	30	36	60	Yes	Yes	No	No	Senior Staff Nurse/Staff Nurse	3	3	1	0	0	1	3	1	1	5	2	2	5	2	5	3	1	2	4	2	4	1	6	1	7	22	at high risk/15-22	29	2.9	danger signs/2.5-3.4
30	Male	Married	Master's degree or above	Sylhet	31000	8	5	Govt	Tertiary	Yes	8	2	36	70	Yes	No	No	No	Senior Staff Nurse/Staff Nurse	1	1	0	0	0	2	2	2	2	2	2	2	2	2	5	3	4	2	2	2	4	2	3	3	2	18	at high risk/15-22	30	3	danger signs/2.5-3.4
35.2	Female	Married	Bachelor's degree	Dhaka	40000	13.5	8.9	Govt	Tertiary	Yes	6	50	36	60	Yes	No	No	No	Senior Staff Nurse/Staff Nurse	0	2	0	0	0	2	2	1	2	2	2	1	3	1	3	3	3	3	3	4	2	2	2	3	2	16	at high risk/15-22	28	2.8	danger signs/2.5-3.4
26	Female	Unmarried	Master's degree or above	Sylhet	15000	2.3	2.3	Private	Secondary	Yes	6	6	47	72	No	Yes	No	No	Senior Staff Nurse/Staff Nurse	0	0	0	0	0	1	1	1	1	1	1	2	2	1	3	2	2	1	1	1	2	1	6	1	0	11	non-exposed/<15	20	2	very low/<2.5
22.8	Male	Unmarried	Diploma degree	Chattogram	49000	1.2	0.9	NGO	Community/Union	Yes	7	20	48	12	Yes	Yes	No	Yes	Senior Staff Nurse/Staff Nurse	0	0	0	0	0	2	1	2	1	1	1	1	1	1	2	1	1	2	1	1	1	1	1	1	0	11	non-exposed/<15	12	1.2	very low/<2.5
21.5	Female	Unmarried	Diploma degree	Chattogram	10000	2	2	Private	Secondary	Yes	8	10	30	30	No	Yes	No	No	Senior Staff Nurse/Staff Nurse	0	0	0	0	0	1	1	1	1	1	2	1	2	1	3	1	1	2	1	1	1	1	1	1	0	11	non-exposed/<15	13	1.3	very low/<2.5
36	Female	Married	Master's degree or above	Chattogram	35000	8	8	Govt	Secondary	Yes	7	30	40	60	Yes	Yes	No	No	Senior Staff Nurse/Staff Nurse	0	0	0	0	0	2	1	1	2	1	1	2	2	1	4	4	4	1	3	4	3	1	5	1	0	13	non-exposed/<15	30	3	danger signs/2.5-3.4
28	Female	Married	Bachelor's degree	Dhaka	27000	3.5	1	Govt	Tertiary	Yes	8	5	36	60	Yes	Yes	Yes	No	Senior Staff Nurse/Staff Nurse	0	0	0	0	0	2	2	2	2	2	3	2	3	2	3	3	3	3	2	4	3	3	4	2	0	20	at high risk/15-22	30	3	danger signs/2.5-3.4
31.4	Male	Married	Bachelor's degree	Dhaka	27000	4.4	4.4	Govt	Secondary	Yes	7	20	45	60	No	No	No	No	Senior Staff Nurse/Staff Nurse	1	3	0	0	0	3	3	3	4	2	3	2	3	1	3	1	3	1	3	1	1	3	1	3	4	24	targets of bullying/>22	20	2	very low/<2.5
24.5	Female	Married	Bachelor's degree	Sylhet	16000	3.4		Private	Tertiary	Yes	6	50	36	84	No	No	No	No	Senior Staff Nurse/Staff Nurse	0	0	0	0	0	1	1	1	1	1	1	1	1	1	1	1	1	1	1	1	1	1	1	1	0	9	non-exposed/<15	10	1	very low/<2.5
38.2	Male	Married	Master's degree or above	Dhaka	29000	14	4.2	Govt	Tertiary	Yes	6	15	42	48	Yes	No	No	Yes	Senior Staff Nurse/Staff Nurse	0	3	2	0	0	5	1	2	2	2	2	2	2	1	4	4	3	1	3	3	3	1	2	1	5	19	at high risk/15-22	25	2.5	danger signs/2.5-3.4
32.4	Female	Married	Bachelor's degree	Dhaka	33000	9.2	4.7	Govt	Tertiary	Yes	6	50	36	60	Yes	No	Yes	No	Senior Staff Nurse/Staff Nurse	0	0	0	0	0	2	2	2	4	4	3	1	1	1	3	3	3	1	2	3	2	2	2	3	0	20	at high risk/15-22	24	2.4	danger signs/2.5-3.4
60	Male	Married	Bachelor's degree	Sylhet	30000	30.4	15.4	Private	Tertiary	Yes	4	22	36	0	No	Yes	No	Yes	Senior Staff Nurse/Staff Nurse	3	3	3	0	0	1	5	1	5	5	1	1	5	4	1	1	1	1	1	1	1	1	5	1	9	28	targets of bullying/>22	14	1.4	very low/<2.5
23.3	Female	Unmarried	Diploma degree	Dhaka	17000	2	1	NGO	Tertiary	Yes	8	30	20	40	Yes	Yes	No	Yes	Senior Staff Nurse/Staff Nurse	0	0	0	0	0	1	1	1	1	1	2	1	1	1	2	1	1	1	1	1	2	1	2	1	0	10	non-exposed/<15	13	1.3	very low/<2.5
27	Female	Unmarried	Diploma degree	Sylhet	27000	4	3	Govt	Tertiary	Yes	8	40	36	60	No	Yes	No	No	Senior Staff Nurse/Staff Nurse	0	1	0	2	0	1	2	1	1	2	2	5	1	1	3	1	2	2	1	3	2	1	3	1	3	16	at high risk/15-22	19	1.9	very low/<2.5
24	Female	Unmarried	Bachelor's degree	Dhaka	15000	1.3	1	Private	Secondary	Yes	8	15	36	72	Yes	No	No	No	Senior Staff Nurse/Staff Nurse	0	1	0	0	0	2	2	2	2	3	4	2	1	1	1	1	1	4	4	1	4	1	1	1	1	19	at high risk/15-22	19	1.9	very low/<2.5
22.2	Female	Unmarried	Diploma degree	Chattogram	25000	2.5	1	NGO	Secondary	Yes	8	10	36	60	Yes	Yes	No	Yes	Senior Staff Nurse/Staff Nurse	0	0	0	3	0	5	5	2	4	2	4	2	5	5	4	3	1	1	4	1	1	1	7	4	3	34	targets of bullying/>22	27	2.7	danger signs/2.5-3.4
32.2	Female	Married	Bachelor's degree	Dhaka	32000	11.2	7.2	Govt	Tertiary	Yes	6	30	36	66	Yes	No	No	No	Senior Staff Nurse/Staff Nurse	0	0	0	0	0	2	2	2	1	2	3	2	4	2	2	2	3	3	3	3	2	2	3	3	0	20	at high risk/15-22	26	2.6	danger signs/2.5-3.4
37.7	Male	Married	Bachelor's degree	Dhaka	35000	15.2	4.5	Govt	Tertiary	Yes	6	60	36	60	Yes	No	No	No	Senior Staff Nurse/Staff Nurse	0	2	2	0	0	2	2	2	2	2	4	2	4	2	2	2	3	1	1	2	2	2	2	2	4	22	at high risk/15-22	19	1.9	very low/<2.5
26.2	Female	Unmarried	Bachelor's degree	Mymensingh	18000	3	2	Private	Primary	Yes	8	10	78	144	No	Yes	No	No	Senior Staff Nurse/Staff Nurse	0	0	0	0	0	1	1	1	1	1	2	1	2	1	2	1	1	1	1	3	3	3	4	1	0	11	non-exposed/<15	20	2	very low/<2.5
26.9	Male	Married	Bachelor's degree	Dhaka	17000	2.1	2.1	Private	Tertiary	Yes	7	2	48	96	No	Yes	No	No	Senior Staff Nurse/Staff Nurse	0	2	0	0	0	5	2	2	2	1	2	2	2	2	4	4	4	1	3	1	3	2	4	1	2	20	at high risk/15-22	27	2.7	danger signs/2.5-3.4
26	Female	Unmarried	Diploma degree	Sylhet	27000	5	2	Govt	Tertiary	Yes	9	20	36	60	Yes	No	No	No	Senior Staff Nurse/Staff Nurse	1	2	0	0	0	2	2	1	3	2	2	2	2	1	4	2	3	2	3	2	3	2	3	2	3	17	at high risk/15-22	26	2.6	danger signs/2.5-3.4
29	Female	Unmarried	Master's degree or above	Dhaka	27000	1	1	Govt	Tertiary	Yes	8	20	36	60	No	No	Yes	No	Senior Staff Nurse/Staff Nurse	0	0	0	0	0	1	1	1	1	1	1	1	1	1	2	1	2	1	1	1	2	1	1	1	0	9	non-exposed/<15	13	1.3	very low/<2.5
25	Male	Unmarried	Diploma degree	Dhaka	25000	3	0.7	NGO	Tertiary	No	9	50	48	60	Yes	Yes	No	No	Senior Staff Nurse/Staff Nurse	0	1	1	1	0	1	1	2	2	1	1	2	1	2	2	1	1	1	2	2	2	2	2	1	3	13	non-exposed/<15	16	1.6	very low/<2.5
22.4	Female	Unmarried	Bachelor's degree	Rajshahi	2000	2.5	2.5	Govt	Tertiary	Yes	8	30	36	60	Yes	No	Yes	Yes	Senior Staff Nurse/Staff Nurse	0	0	0	0	0	1	1	1	1	1	1	2	1	1	3	3	3	1	3	1	3	1	4	3	0	10	non-exposed/<15	25	2.5	danger signs/2.5-3.4
48	Male	Married	Master's degree or above	Sylhet	44000	22	19	Govt	Tertiary	Yes	8	15	36	60	Yes	No	No	No	Senior Staff Nurse/Staff Nurse	1	1	0	0	0	2	2	2	2	2	2	2	2	2	5	3	4	2	2	2	4	2	3	3	2	18	at high risk/15-22	30	3	danger signs/2.5-3.4
33	Male	Unmarried	Bachelor's degree	Sylhet	35000	13	7	Govt	Tertiary	Yes	8	30	36	60	Yes	No	No	No	Senior Staff Nurse/Staff Nurse	1	2	0	0	0	2	2	1	3	2	2	2	2	1	4	2	3	2	3	2	3	2	3	2	3	17	at high risk/15-22	26	2.6	danger signs/2.5-3.4
31	Male	Unmarried	Bachelor's degree	Sylhet	31000	7	5	Govt	Tertiary	Yes	9	2	36	60	Yes	Yes	No	No	Senior Staff Nurse/Staff Nurse	0	1	1	0	0	2	2	2	2	2	2	2	2	2	7	2	3	1	3	4	2	2	3	2	2	18	at high risk/15-22	29	2.9	danger signs/2.5-3.4
24.2	Female	Married	Diploma degree	Dhaka	27000	4	0.9	Govt	Tertiary	Yes	8	5	36	36	Yes	No	No	Yes	Senior Staff Nurse/Staff Nurse	0	0	0	0	0	1	1	1	1	1	2	2	1	1	3	3	3	1	2	1	3	2	3	1	0	11	non-exposed/<15	22	2.2	very low/<2.5
24.8	Male	Unmarried	Bachelor's degree	Rajshahi	13000	0.6	0.6	Private	Tertiary	Yes	7	4	56	120	Yes	Yes	No	No	Senior Staff Nurse/Staff Nurse	2	3	3	0	0	2	2	2	2	2	2	2	2	2	4	4	4	3	3	4	3	1	3	1	8	18	at high risk/15-22	30	3	danger signs/2.5-3.4
27.4	Female	Married	Bachelor's degree	Dhaka	29000	4.4	2.5	Govt	Tertiary	Yes	6	66	36	60	No	No	No	Yes	Senior Staff Nurse/Staff Nurse	1	0	0	0	0	2	1	1	1	2	5	2	1	1	1	1	2	1	1	1	2	1	2	1	1	16	at high risk/15-22	13	1.3	very low/<2.5
29	Female	Married	Diploma degree	Sylhet	30000	5	5	Govt	Tertiary	Yes	8	40	36	60	Yes	Yes	No	No	Senior Staff Nurse/Staff Nurse	1	2	0	0	0	2	2	1	3	2	2	2	2	1	4	2	3	2	3	2	3	2	3	2	3	17	at high risk/15-22	26	2.6	danger signs/2.5-3.4
28	Male	Unmarried	Master's degree or above	Sylhet	28000	5	4	Govt	Tertiary	Yes	8	65	40	60	No	No	No	No	Senior Staff Nurse/Staff Nurse	0	0	0	0	0	2	2	1	1	2	2	2	2	1	4	3	4	3	3	5	2	1	1	2	0	15	at high risk/15-22	28	2.8	danger signs/2.5-3.4
28	Female	Unmarried	Master's degree or above	Dhaka	32000	5	4.4	Govt	Tertiary	Yes	7	30	36	60	Yes	Yes	Yes	No	Senior Staff Nurse/Staff Nurse	0	1	0	0	0	2	1	1	1	1	1	1	2	1	2	2	1	1	1	1	1	1	1	1	1	11	non-exposed/<15	12	1.2	very low/<2.5
27	Male	Married	Bachelor's degree	Dhaka	25000	5	4	Private	Secondary	Yes	8	30	36	84	Yes	Yes	No	Yes	Senior Staff Nurse/Staff Nurse	0	0	0	0	0	1	1	1	1	1	1	1	1	1	3	3	1	1	1	1	1	1	3	1	0	9	non-exposed/<15	16	1.6	very low/<2.5
40	Female	Married	Bachelor's degree	Sylhet	35000	20	10	Govt	Tertiary	Yes	8	40	48	60	No	Yes	No	No	Senior Staff Nurse/Staff Nurse	0	3	0	0	0	2	2	2	2	2	1	2	2	2	1	1	1	1	7	7	1	1	7	1	3	17	at high risk/15-22	28	2.8	danger signs/2.5-3.4
25	Male	Unmarried	Diploma degree	Dhaka	27000	4	2	Govt	Tertiary	Yes	7	5	42	60	No	No	No	Yes	Senior Staff Nurse/Staff Nurse	0	0	0	0	0	1	1	1	1	1	3	1	1	1	2	2	1	1	1	2	2	1	7	7	0	11	non-exposed/<15	26	2.6	danger signs/2.5-3.4
25	Male	Unmarried	Diploma degree	Sylhet	30000	4	2	Govt	Tertiary	Yes	8	50	48	60	Yes	Yes	Yes	Yes	Senior Staff Nurse/Staff Nurse	0	3	0	0	0	1	1	1	1	1	1	1	1	1	4	1	4	1	1	1	2	1	1	1	3	9	non-exposed/<15	17	1.7	very low/<2.5
27	Female	Unmarried	Diploma degree	Sylhet	20000	4	3.5	Private	Tertiary	Yes	8	15	42	84	No	No	No	No	Senior Staff Nurse/Staff Nurse	0	0	0	0	0	1	2	1	1	1	2	1	2	1	1	3	3	4	2	2	1	1	5	1	0	12	non-exposed/<15	23	2.3	very low/<2.5
28.8	Female	Married	Bachelor's degree	Mymensingh	28000	4.2	4.2	Govt	Tertiary	Yes	8	15	36	60	No	No	Yes	No	Senior Staff Nurse/Staff Nurse	0	3	1	0	0	1	1	2	2	2	5	2	5	2	3	4	1	3	4	2	3	5	3	1	4	22	at high risk/15-22	29	2.9	danger signs/2.5-3.4
22	Male	Unmarried	Diploma degree	Chattogram	20000	1.2	0.1	Private	Tertiary	Yes	7	5	48	96	No	Yes	Yes	No	Senior Staff Nurse/Staff Nurse	1	2	1	0	1	3	2	2	2	2	1	2	2	3	2	2	3	1	2	2	1	2	5	2	5	19	at high risk/15-22	22	2.2	very low/<2.5
26	Female	Married	Bachelor's degree	Chattogram	84000	3.6	2	NGO	Secondary	Yes	6	40	48	90	Yes	No	No	Yes	Supervisor/Matron/In-charge	0	0	0	0	0	1	1	1	2	1	1	1	1	2	4	3	4	3	1	1	4	1	3	1	0	11	non-exposed/<15	25	2.5	danger signs/2.5-3.4
36.2	Female	Married	Bachelor's degree	Rajshahi	36000	15	7	Govt	Secondary	Yes	8	10	60	72	Yes	Yes	No	Yes	Supervisor/Matron/In-charge	3	3	1	0	0	3	3	3	4	2	1	2	1	2	2	2	2	1	3	2	2	2	2	2	7	21	at high risk/15-22	20	2	very low/<2.5
27.7	Female	Married	Master's degree or above	Dhaka	29000	5	2.4	Govt	Tertiary	Yes	6	40	36	72	Yes	No	No	No	Senior Staff Nurse/Staff Nurse	0	3	3	0	0	2	2	2	1	2	1	2	1	1	5	4	2	1	2	4	2	2	2	6	6	14	non-exposed/<15	30	3	danger signs/2.5-3.4
25.3	Female	Unmarried	Diploma degree	Rangpur	26000	5.2	2.7	Govt	Secondary	Yes	8	40	36	60	Yes	No	No	No	Senior Staff Nurse/Staff Nurse	0	0	1	0	0	1	1	1	1	1	1	2	1	1	4	3	4	1	2	4	3	1	4	1	1	10	non-exposed/<15	27	2.7	danger signs/2.5-3.4
24	Female	Unmarried	Diploma degree	Chattogram	30000	2.3	1	Private	Tertiary	Yes	6	100	42	60	Yes	Yes	Yes	No	Senior Staff Nurse/Staff Nurse	0	0	0	0	0	1	1	1	1	1	3	1	1	1	1	1	1	1	1	1	1	1	1	1	0	11	non-exposed/<15	10	1	very low/<2.5
27	Female	Unmarried	Bachelor's degree	Dhaka	31000	6	5	Govt	Tertiary	Yes	8	50	36	60	Yes	Yes	Yes	Yes	Senior Staff Nurse/Staff Nurse	0	0	0	0	0	1	1	1	1	1	1	1	1	1	2	2	2	1	2	2	2	1	2	2	0	9	non-exposed/<15	18	1.8	very low/<2.5
30.2	Female	Married	Bachelor's degree	Dhaka	32000	6.7	4.5	Govt	Tertiary	Yes	5	20	36	60	Yes	No	Yes	No	Senior Staff Nurse/Staff Nurse	0	2	1	0	0	2	2	3	4	2	4	4	4	2	3	3	3	3	3	4	1	3	2	3	3	27	targets of bullying/>22	28	2.8	danger signs/2.5-3.4
26.9	Female	Unmarried	Bachelor's degree	Dhaka	27000	3.8	1	Govt	Tertiary	Yes	7	20	36	60	Yes	Yes	Yes	No	Senior Staff Nurse/Staff Nurse	0	1	2	0	0	2	2	2	2	3	3	2	2	2	2	2	2	1	1	2	1	1	1	5	3	20	at high risk/15-22	18	1.8	very low/<2.5
29.8	Female	Married	Diploma degree	Dhaka	27000	5.4	1	Govt	Tertiary	Yes	6	20	36	60	Yes	No	Yes	No	Senior Staff Nurse/Staff Nurse	1	1	1	0	0	2	2	2	2	2	2	2	2	2	1	2	2	2	1	2	1	1	1	1	3	18	at high risk/15-22	14	1.4	very low/<2.5
22.9	Female	Unmarried	Diploma degree	Dhaka	5000	1	1	Private	Secondary	Yes	6	10	48	84	Yes	Yes	Yes	Yes	Senior Staff Nurse/Staff Nurse	0	0	0	0	0	1	1	1	1	1	2	1	1	1	4	1	1	1	3	1	3	1	4	4	0	10	non-exposed/<15	23	2.3	very low/<2.5
24.5	Female	Married	Diploma degree	Sylhet		2.3		Private	Tertiary	Yes	6	50	36	84	No	No	Yes	No	Senior Staff Nurse/Staff Nurse	0	0	0	0	0	1	1	1	1	1	1	1	1	1	1	1	1	1	1	1	1	1	1	1	0	9	non-exposed/<15	10	1	very low/<2.5
38.8	Female	Married	Bachelor's degree	Sylhet	32000	19.5	1.5	Govt	Primary	Yes	8	45	48	60	No	No	No	No	Senior Staff Nurse/Staff Nurse	0	3	0	0	0	2	2	3	2	2	3	2	2	1	4	4	2	1	1	2	3	1	4	2	3	19	at high risk/15-22	24	2.4	danger signs/2.5-3.4
26	Male	Unmarried	Bachelor's degree	Sylhet	20000	3.2	2.2	Private	Tertiary	Yes	7	20	36	84	Yes	Yes	No	No	Senior Staff Nurse/Staff Nurse	0	0	0	0	0	2	2	1	2	2	1	2	1	1	2	2	2	1	1	2	2	2	2	2	0	14	non-exposed/<15	18	1.8	very low/<2.5
28	Male	Married	Diploma degree	Sylhet	20000	3.1	3.1	Private	Tertiary	Yes	6	30	36	84	No	No	No	No	Senior Staff Nurse/Staff Nurse	2	1	1	0	0	1	1	1	1	1	1	1	1	1	1	1	1	1	1	1	2	1	1	1	4	9	non-exposed/<15	11	1.1	very low/<2.5
25	Female	Unmarried	Diploma degree	Dhaka	27000	5	2.3	Govt	Tertiary	Yes	6	40	42	60	No	No	Yes	No	Senior Staff Nurse/Staff Nurse	0	3	0	0	0	2	1	2	1	2	5	2	2	5	4	6	1	1	5	1	3	3	4	1	3	22	at high risk/15-22	29	2.9	danger signs/2.5-3.4
28.6	Male	Married	Diploma degree	Sylhet	27000	2.8		Govt	Tertiary	Yes	7	110	36	60	Yes	Yes	Yes	No	Senior Staff Nurse/Staff Nurse	2	2	1	3	0	1	2	1	1	2	2	2	1	1	3	2	1	1	1	2	2	1	1	1	8	13	non-exposed/<15	15	1.5	very low/<2.5
25	Female	Unmarried	Master's degree or above	Dhaka	18000	0.3	0.4	Private	Tertiary	Yes	10	20	56	80	Yes	Yes	Yes	Yes	Senior Staff Nurse/Staff Nurse	0	1	0	0	0	1	1	1	1	1	1	1	1	1	4	2	1	3	1	1	3	2	1	1	1	9	non-exposed/<15	19	1.9	very low/<2.5
33	Male	Married	Diploma degree	Dhaka	10000	12	4.3	Govt	Secondary	Yes	6	80	48	60	No	No	No	No	Senior Staff Nurse/Staff Nurse	0	3	2	0	0	1	1	1	1	2	1	2	1	2	3	3	3	1	3	3	1	3	4	1	5	12	non-exposed/<15	25	2.5	danger signs/2.5-3.4
22.4	Female	Unmarried	Bachelor's degree	Rajshahi	30000	3	2	Private	Tertiary	Yes	6	30	36	60	Yes	No	No	No	Senior Staff Nurse/Staff Nurse	0	0	0	0	0	1	1	1	1	1	2	2	2	1	4	4	3	1	1	4	2	2	4	4	0	12	non-exposed/<15	29	2.9	danger signs/2.5-3.4
41	Female	Married	Master's degree or above	Sylhet	38000	11	11	Govt	Tertiary	Yes	7	320	36	60	No	Yes	No	No	Senior Staff Nurse/Staff Nurse	0	3	0	0	0	1	1	1	1	1	1	1	1	1	7	7	3	1	1	1	7	1	1	1	3	9	non-exposed/<15	30	3	danger signs/2.5-3.4
30	Male	Married	Master's degree or above	Dhaka	35000	7	6	Govt	Tertiary	Yes	6	40	36	60	No	No	Yes	Yes	Senior Staff Nurse/Staff Nurse	0	0	0	0	0	4	1	1	1	1	4	3	1	1	1	1	1	1	1	1	2	1	7	1	0	17	at high risk/15-22	17	1.7	very low/<2.5
23.2	Female	Unmarried	Diploma degree	Dhaka	15000	1.3	1.1	Private	Tertiary	Yes	8	25	48	96	Yes	Yes	No	Yes	Senior Staff Nurse/Staff Nurse	0	1	1	0	0	1	1	1	1	1	2	1	1	1	4	2	3	3	3	1	4	1	4	1	2	10	non-exposed/<15	26	2.6	danger signs/2.5-3.4
29	Male	Unmarried	Bachelor's degree	Dhaka	26000	2.9	7.6	Govt	Tertiary	Yes	6	30	36	60	No	No	No	No	Senior Staff Nurse/Staff Nurse	0	0	0	0	0	1	1	1	2	2	2	2	2	2	2	2	2	2	2	2	2	1	1	2	0	15	at high risk/15-22	18	1.8	very low/<2.5
26	Male	Married	Diploma degree	Dhaka	10000	5	3	Private	Community/Union	Yes	8	9	48	120	No	No	No	Yes	Senior Staff Nurse/Staff Nurse	0	1	0	0	0	1	1	2	1	1	1	1	1	1	4	3	1	1	1	4	4	1	5	1	1	10	non-exposed/<15	25	2.5	danger signs/2.5-3.4
24.3	Female	Married	Bachelor's degree	Dhaka	55000	1.6	0.6	NGO	Tertiary	No	7	30	36	84	Yes	Yes	No	No	Senior Staff Nurse/Staff Nurse	0	3	0	0	0	2	1	1	1	1	1	1	1	1	5	2	1	1	1	1	3	1	3	1	3	10	non-exposed/<15	19	1.9	very low/<2.5
33.2	Female	Married	Diploma degree	Dhaka	35000	11.4	4.5	Govt	Tertiary	Yes	6	40	36	60	Yes	No	No	No	Senior Staff Nurse/Staff Nurse	1	2	1	0	0	3	2	2	2	4	3	2	5	2	3	3	2	1	1	3	1	1	2	2	4	25	targets of bullying/>22	19	1.9	very low/<2.5
24	Female	Married	Bachelor's degree	Khulna	20000	0.2	0.2	Private	Secondary	Yes	6	20	36	60	Yes	Yes	No	Yes	Senior Staff Nurse/Staff Nurse	0	0	0	0	0	1	2	2	2	1	2	1	2	2	5	4	5	2	3	4	3	2	2	1	0	15	at high risk/15-22	31	3.1	danger signs/2.5-3.4
31	Female	Married	Diploma degree	Dhaka	31000	4.2	2.8	Govt	Tertiary	Yes	7	50	36	60	Yes	No	No	No	Senior Staff Nurse/Staff Nurse	0	3	0	1	0	2	2	2	1	2	2	1	1	1	4	4	4	4	3	3	4	2	5	3	4	14	non-exposed/<15	36	3.6	burnout/3.5-4.4
57.2	Female	Married	Bachelor's degree	Dhaka	61000	33.7	22.2	Govt	Tertiary	Yes	7	30	36	60	Yes	No	Yes	No	Senior Staff Nurse/Staff Nurse	0	2	2	0	0	2	2	2	2	1	4	1	4	2	3	3	4	4	3	3	3	3	5	3	4	20	at high risk/15-22	34	3.4	burnout/3.5-4.4
35	Female	Married	Diploma degree	Sylhet	35000	13	10	Govt	Tertiary	Yes	8	40	48	60	No	Yes	No	No	Senior Staff Nurse/Staff Nurse	0	3	0	0	0	2	2	2	2	2	1	2	2	2	1	1	1	7	7	7	1	1	7	1	3	17	at high risk/15-22	34	3.4	burnout/3.5-4.4
28.6	Female	Unmarried	Master's degree or above	Dhaka	25000	4	10	Govt	Secondary	Yes	7	25	36	0	Yes	No	No	No	Senior Staff Nurse/Staff Nurse	0	2	1	0	0	2	2	1	1	4	3	2	4	4	4	7	7	4	7	7	1	5	4	6	3	23	targets of bullying/>22	52	5.2	very serious problem/4.5-5.4
25.3	Male	Unmarried	Diploma degree	Dhaka	26000	0.8	0.8	NGO	Tertiary	Yes	7	30	36	60	Yes	Yes	No	No	Senior Staff Nurse/Staff Nurse	1	3	3	0	0	2	2	2	2	2	5	3	5	3	4	3	2	1	4	2	5	5	4	2	7	26	targets of bullying/>22	32	3.2	danger signs/2.5-3.4
28	Female	Widowed	Bachelor's degree	Dhaka	30000	4	3	Govt	Tertiary	Yes	6	40	36	60	Yes	Yes	No	No	Senior Staff Nurse/Staff Nurse	0	2	1	0	0	2	2	2	1	1	3	2	4	2	3	3	4	4	3	4	3	3	3	3	3	19	at high risk/15-22	33	3.3	danger signs/2.5-3.4
23.3	Female	Unmarried	Diploma degree	Dhaka	10000	0.3	0.3	Private	Primary	Yes	5	15	56	96	No	No	No	No	Senior Staff Nurse/Staff Nurse	0	3	0	1	0	2	2	2	3	2	2	2	2	2	5	4	4	3	4	4	5	2	4	4	4	19	at high risk/15-22	39	3.9	burnout/3.5-4.4
28.2	Female	Unmarried	Master's degree or above	Chattogram	29000	6	4.2	Govt	Secondary	Yes	8	25	48	60	Yes	No	No	No	Senior Staff Nurse/Staff Nurse	2	3	1	0	0	2	2	2	1	2	2	2	2	2	6	5	5	2	4	6	4	4	5	4	6	17	at high risk/15-22	45	4.5	very serious problem/4.5-5.4
25	Female	Unmarried	Bachelor's degree	Sylhet	17000	0.7	0.7	Private	Tertiary	Yes	6	15	36	48	No	Yes	No	No	Senior Staff Nurse/Staff Nurse	0	3	0	0	0	2	2	1	5	5	5	2	2	2	2	4	7	1	7	7	2	3	7	1	3	26	targets of bullying/>22	41	4.1	burnout/3.5-4.4
28	Female	Married	Bachelor's degree	Dhaka	25000	3.9	2.4	Govt	Secondary	No	7	10	36	48	No	No	No	No	Senior Staff Nurse/Staff Nurse	0	1	2	0	0	2	2	2	2	5	2	3	3	5	4	5	5	5	6	6	5	6	3	5	3	26	targets of bullying/>22	50	5	very serious problem/4.5-5.4
28	Male	Married	Master's degree or above	Chattogram	26000	1	0.3	Govt	Tertiary	Yes	8	50	40	60	Yes	No	No	No	Senior Staff Nurse/Staff Nurse	0	2	1	0	0	5	2	2	2	2	3	2	2	1	4	4	5	3	4	5	3	3	3	5	3	21	at high risk/15-22	39	3.9	burnout/3.5-4.4
35	Female	Married	Diploma degree	Sylhet	30000	5	5	Govt	Tertiary	Yes	8	10	42	60	Yes	Yes	No	No	Senior Staff Nurse/Staff Nurse	0	0	1	0	0	2	2	2	2	1	4	1	2	1	7	7	7	1	2	6	6	5	3	5	1	17	at high risk/15-22	49	4.9	very serious problem/4.5-5.4
26	Male	Unmarried	Bachelor's degree	Sylhet	30000	5	5.2	Private	Secondary	Yes	8	89	49	8	No	No	No	No	Senior Staff Nurse/Staff Nurse	3	3	3	0	0	2	1	5	1	1	1	1	1	1	1	2	1	4	6	6	3	4	3	5	9	14	non-exposed/<15	35	3.5	burnout/3.5-4.4
26	Female	Married	Bachelor's degree	Dhaka	6000	0.2	0.2	Private	Secondary	No	6	12	34	60	No	No	No	No	Senior Staff Nurse/Staff Nurse	0	1	1	0	0	2	1	2	2	2	2	1	2	1	5	3	7	1	4	3	3	2	2	1	2	15	at high risk/15-22	31	3.1	danger signs/2.5-3.4
30	Male	Unmarried	Bachelor's degree	Dhaka	32000	7.5	4.2	Govt	Tertiary	Yes	8	20	36	60	No	No	No	No	Senior Staff Nurse/Staff Nurse	0	3	3	3	0	2	3	4	2	3	3	3	2	3	4	3	4	2	4	3	5	3	1	3	9	25	targets of bullying/>22	32	3.2	danger signs/2.5-3.4
25	Female	Divorced	Diploma degree	Dhaka	18000	2	2.2	Private	Tertiary	No	6	8	48	60	No	No	No	No	Senior Staff Nurse/Staff Nurse	0	3	3	0	0	2	2	3	1	2	1	2	2	2	4	7	4	4	4	4	4	1	7	4	6	17	at high risk/15-22	43	4.3	burnout/3.5-4.4
22	Female	Unmarried	Diploma degree	Dhaka	17000	0.9	0.9	Private	Tertiary	Yes	8	3	48	120	No	No	No	No	Senior Staff Nurse/Staff Nurse	0	2	0	2	1	1	2	3	2	4	5	2	3	2	3	4	7	1	4	7	5	5	3	1	5	24	targets of bullying/>22	40	4	burnout/3.5-4.4
28.8	Female	Divorced	Bachelor's degree	Dhaka	28000	4.2	1.2	Govt	Tertiary	Yes	8	40	36	60	Yes	No	No	No	Senior Staff Nurse/Staff Nurse	0	2	2	0	0	3	4	3	2	4	4	2	4	2	6	6	6	5	5	6	6	6	7	4	4	28	targets of bullying/>22	57	5.7	requires professional help/>5.4
24	Female	Married	Diploma degree	Dhaka	20000	1.5	1	Private	Tertiary	Yes	9	11	48	63	No	Yes	Yes	Yes	Senior Staff Nurse/Staff Nurse	1	3	0	0	0	1	2	2	1	5	5	2	2	2	7	3	4	1	1	3	5	3	7	1	4	22	at high risk/15-22	35	3.5	burnout/3.5-4.4
27.4	Female	Unmarried	Diploma degree	Khulna	25000	4.2	4.2	Govt	Primary	Yes	9	42	36	60	No	No	Yes	No	Senior Staff Nurse/Staff Nurse	0	3	1	0	0	1	2	1	2	1	2	1	3	2	5	4	6	1	4	6	3	2	4	1	4	15	at high risk/15-22	36	3.6	burnout/3.5-4.4
32.8	Female	Unmarried	Master's degree or above	Dhaka	29000	10	2	Govt	Tertiary	Yes	5	26	48	60	Yes	No	No	No	Senior Staff Nurse/Staff Nurse	0	3	3	0	0	2	2	2	2	2	2	2	3	2	4	4	4	4	4	4	4	4	4	4	6	19	at high risk/15-22	40	4	burnout/3.5-4.4
30.5	Female	Married	Bachelor's degree	Chattogram	28000	5.6	5.2	Govt	Primary	Yes	7	10	60	60	No	Yes	No	No	Senior Staff Nurse/Staff Nurse	0	3	2	0	0	2	2	1	2	2	2	2	5	1	7	4	3	3	3	4	6	3	7	5	5	19	at high risk/15-22	45	4.5	very serious problem/4.5-5.4
24	Female	Unmarried	Bachelor's degree	Sylhet	18000	0.8	0.8	Private	Tertiary	Yes	7	22	42	108	No	Yes	No	No	Senior Staff Nurse/Staff Nurse	0	3	0	0	0	2	2	1	1	5	5	3	3	5	3	7	7	5	4	7	4	7	5	7	3	27	targets of bullying/>22	56	5.6	requires professional help/>5.4
23	Female	Unmarried	Diploma degree	Dhaka	20000	1.4	0.5	Private	Tertiary	Yes	8	60	48	96	No	Yes	No	Yes	Senior Staff Nurse/Staff Nurse	0	0	0	0	0	2	1	1	2	2	2	2	2	2	3	4	4	4	4	5	4	4	5	3	0	16	at high risk/15-22	40	4	burnout/3.5-4.4
28.6	Female	Married	Bachelor's degree	Dhaka	29000	9	1.4	Govt	Tertiary	Yes	6	10	48	6	No	Yes	No	No	Senior Staff Nurse/Staff Nurse	0	1	1	2	1	2	2	2	1	2	2	2	3	1	5	4	4	2	5	5	4	4	3	4	5	17	at high risk/15-22	40	4	burnout/3.5-4.4
24	Female	Unmarried	Diploma degree	Sylhet	8000	0.5	0.5	Private	Secondary	No	5	22	36	9	Yes	No	No	No	Senior Staff Nurse/Staff Nurse	0	2	0	2	0	5	2	3	2	5	5	2	5	5	7	4	5	5	7	7	4	4	7	1	4	34	targets of bullying/>22	51	5.1	very serious problem/4.5-5.4
28.2	Male	Married	Bachelor's degree	Rajshahi	26000	7	4.2	Govt	Secondary	Yes	8	25	42	48	No	No	No	No	Senior Staff Nurse/Staff Nurse	0	3	3	0	0	4	3	3	2	2	2	2	2	1	5	5	5	1	2	4	4	3	4	3	6	21	at high risk/15-22	36	3.6	burnout/3.5-4.4
27	Female	Married	Master's degree or above	Dhaka	29000	3.8	2.3	Govt	Tertiary	Yes	7	2	36	36	Yes	No	Yes	No	Senior Staff Nurse/Staff Nurse	0	3	0	2	0	2	3	2	3	2	2	2	2	3	1	3	1	2	4	4	5	4	3	5	5	21	at high risk/15-22	32	3.2	danger signs/2.5-3.4
26	Female	Married	Master's degree or above	Dhaka	28000	3.3	1.5	Private	Tertiary	Yes	6	6	60	72	No	Yes	No	No	Senior Staff Nurse/Staff Nurse	1	3	0	1	0	1	2	1	1	2	2	4	4	2	5	4	3	3	3	3	4	4	5	4	5	19	at high risk/15-22	38	3.8	burnout/3.5-4.4
25.5	Female	Unmarried	Diploma degree	Dhaka	20000	3.2	1	Private	Community/Union	Yes	6	25	49	80	No	Yes	No	No	Senior Staff Nurse/Staff Nurse	0	0	0	0	0	1	1	1	1	3	3	1	1	3	4	4	4	3	4	4	3	3	4	1	0	15	at high risk/15-22	34	3.4	burnout/3.5-4.4
41	Male	Married	Master's degree or above	Rajshahi	30000	20	10	Govt	Primary	Yes	6	45	42	84	No	No	No	No	Senior Staff Nurse/Staff Nurse	3	3	3	0	0	3	3	4	2	3	2	3	3	3	3	5	5	4	5	5	3	5	3	1	9	26	targets of bullying/>22	39	3.9	burnout/3.5-4.4
28.3	Male	Unmarried	Bachelor's degree	Sylhet	27000	7	2	Govt	Secondary	Yes	6	15	42	84	Yes	No	No	No	Senior Staff Nurse/Staff Nurse	0	0	0	0	0	2	1	2	1	1	2	2	1	1	5	4	4	1	3	4	4	3	4	1	0	13	non-exposed/<15	33	3.3	danger signs/2.5-3.4
25	Male	Unmarried	Diploma degree	Dhaka	25000	1	1	Private	Primary	Yes	8	10	36	120	Yes	Yes	No	No	Senior Staff Nurse/Staff Nurse	0	1	1	0	0	2	2	2	2	1	3	2	2	2	4	3	3	4	4	4	4	4	3	4	2	18	at high risk/15-22	37	3.7	burnout/3.5-4.4
42	Female	Married	Master's degree or above	Sylhet	27000	18	1	Govt	Tertiary	Yes	8	45	40	60	No	No	No	No	Senior Staff Nurse/Staff Nurse	0	3	2	0	0	5	5	5	1	5	5	5	5	1	7	7	7	7	1	7	7	7	7	7	5	37	targets of bullying/>22	64	6.4	requires professional help/>5.4
32	Female	Married	Diploma degree	Dhaka	32000	9.3	4.5	Govt	Tertiary	Yes	6	30	36	60	Yes	No	No	No	Senior Staff Nurse/Staff Nurse	1	1	3	1	1	3	4	2	3	3	5	3	4	2	5	6	5	5	6	6	2	5	6	4	7	29	targets of bullying/>22	50	5	very serious problem/4.5-5.4
24	Female	Married	Diploma degree	Sylhet	27000	2.3	2.3	Govt	Primary	Yes	8	40	36	60	No	No	No	No	Senior Staff Nurse/Staff Nurse	0	3	3	0	0	5	4	5	5	5	5	5	5	5	4	4	5	4	5	6	4	7	7	1	6	44	targets of bullying/>22	47	4.7	very serious problem/4.5-5.4
29.2	Female	Married	Bachelor's degree	Rajshahi	25000	3.4	3.4	Private	Secondary	Yes	8	30	36	60	Yes	Yes	No	No	Senior Staff Nurse/Staff Nurse	0	0	0	0	0	2	2	1	1	2	2	2	1	1	4	1	4	1	4	4	4	1	6	4	0	14	non-exposed/<15	33	3.3	danger signs/2.5-3.4
22	Female	Unmarried	Diploma degree	Dhaka	27000	0.3	2	Autocratic	Tertiary	No	7	100	56	72	Yes	No	Yes	No	Senior Staff Nurse/Staff Nurse	0	1	0	0	0	1	1	1	1	1	2	1	2	1	5	4	3	1	3	3	4	1	7	3	1	11	non-exposed/<15	34	3.4	burnout/3.5-4.4
26	Male	Married	Master's degree or above	Mymensingh	24000	2.5	2	Govt	Tertiary	Yes	6	500	36	60	No	No	No	No	Senior Staff Nurse/Staff Nurse	0	3	1	0	0	2	2	2	2	2	2	2	2	2	4	4	4	4	4	4	4	4	4	4	4	18	at high risk/15-22	40	4	burnout/3.5-4.4
34	Female	Married	Master's degree or above	Dhaka	33000	8	4.4	Govt	Secondary	Yes	7	40	36	60	No	Yes	No	No	Senior Staff Nurse/Staff Nurse	0	3	2	0	0	2	2	2	2	2	2	2	2	2	5	6	6	4	6	6	5	4	5	5	5	18	at high risk/15-22	52	5.2	very serious problem/4.5-5.4
31	Female	Married	Diploma degree	Dhaka	30000	10	2.3	Govt	Tertiary	Yes	4	50	42	60	No	No	No	No	Senior Staff Nurse/Staff Nurse	1	1	0	0	0	2	3	1	1	3	1	2	2	2	4	4	5	4	5	6	6	3	7	1	2	17	at high risk/15-22	45	4.5	very serious problem/4.5-5.4
25	Female	Married	Bachelor's degree	Sylhet	17000	6.5	1	Private	Tertiary	Yes	8	60	42	84	Yes	No	No	No	Senior Staff Nurse/Staff Nurse	1	1	0	0	0	2	3	3	3	5	5	5	5	3	7	6	3	2	3	6	5	3	5	1	2	34	targets of bullying/>22	41	4.1	burnout/3.5-4.4
54	Female	Married	Master's degree or above	Sylhet	46000	35	28	Govt	Tertiary	Yes	9	20	42	60	Yes	Yes	No	No	Senior Staff Nurse/Staff Nurse	1	0	0	0	0	3	3	3	5	4	4	1	2	1	7	7	4	4	2	3	1	3	3	2	1	26	targets of bullying/>22	36	3.6	burnout/3.5-4.4
24	Female	Unmarried	Bachelor's degree	Sylhet	17000	0.6	0.6	Private	Tertiary	No	6	40	36	84	Yes	No	No	No	Senior Staff Nurse/Staff Nurse	0	0	0	0	0	1	2	1	2	1	2	1	2	1	2	7	7	7	1	7	2	1	1	3	0	13	non-exposed/<15	38	3.8	burnout/3.5-4.4
24	Female	Unmarried	Diploma degree	Dhaka	55000	0.7	0.7	NGO	Tertiary	Yes	8	70	56	720	Yes	Yes	No	No	Senior Staff Nurse/Staff Nurse	0	1	0	0	0	1	2	1	2	2	2	2	2	2	3	3	3	3	3	3	4	4	4	1	1	16	at high risk/15-22	31	3.1	danger signs/2.5-3.4
48	Female	Married	Diploma degree	Khulna	52000	23.9	19	Govt	Tertiary	No	7	90	48	11	Yes	No	Yes	No	Senior Staff Nurse/Staff Nurse	0	1	0	0	0	2	2	3	1	2	3	3	3	3	3	4	4	1	4	4	4	4	4	1	1	22	at high risk/15-22	33	3.3	danger signs/2.5-3.4
24.2	Female	Married	Master's degree or above	Dhaka	30000	5.4	4.6	Govt	Tertiary	Yes	6	60	36	60	Yes	No	No	No	Senior Staff Nurse/Staff Nurse	1	2	3	1	0	2	3	2	4	3	5	3	5	4	2	3	4	4	5	7	2	4	5	5	7	31	targets of bullying/>22	41	4.1	burnout/3.5-4.4
25	Male	Unmarried	Diploma degree	Dhaka	15000	1.5	1.5	NGO	Secondary	Yes	6	70	52	52	Yes	Yes	No	Yes	Senior Staff Nurse/Staff Nurse	0	3	1	2	3	1	1	1	1	2	4	2	1	1	4	5	4	4	5	5	3	4	7	4	9	14	non-exposed/<15	45	4.5	very serious problem/4.5-5.4
26	Female	Unmarried	Diploma degree	Dhaka	26000	2.5	2.2	Govt	Tertiary	Yes	6	40	40	60	No	No	No	No	Senior Staff Nurse/Staff Nurse	0	3	2	2	0	5	5	3	4	5	5	5	5	4	3	5	6	5	6	6	3	4	6	1	7	41	targets of bullying/>22	45	4.5	very serious problem/4.5-5.4
27	Female	Married	Bachelor's degree	Chattogram	26000	3.3	9	Govt	Tertiary	Yes	5	30	36	60	No	No	No	No	Senior Staff Nurse/Staff Nurse	0	3	3	2	0	2	2	2	2	2	2	2	2	2	6	4	4	4	4	4	4	4	3	2	8	18	at high risk/15-22	39	3.9	burnout/3.5-4.4
27	Male	Unmarried	Diploma degree	Dhaka	29000	5.5	2.4	Govt	Tertiary	Yes	7	16	36	60	No	No	No	No	Senior Staff Nurse/Staff Nurse	0	2	2	1	0	5	2	2	2	5	2	2	2	2	4	5	5	4	4	3	1	3	3	1	5	24	targets of bullying/>22	33	3.3	danger signs/2.5-3.4
31	Male	Divorced	Diploma degree	Dhaka	29000	7	2	Govt	Tertiary	Yes	5	80	48	60	Yes	Yes	No	No	Senior Staff Nurse/Staff Nurse	0	1	2	0	0	4	2	4	2	2	2	3	2	2	7	4	6	1	4	4	3	4	6	4	3	23	targets of bullying/>22	43	4.3	burnout/3.5-4.4
21.5	Female	Unmarried	Diploma degree	Dhaka	17000	0.5	0.5	Private	Secondary	Yes	8	25	36	48	No	No	No	No	Senior Staff Nurse/Staff Nurse	0	1	1	0	1	2	2	1	1	1	1	1	2	2	4	4	4	1	4	3	3	3	4	1	3	13	non-exposed/<15	31	3.1	danger signs/2.5-3.4
25.3	Female	Married	Diploma degree	Dhaka	27000	3.3	0.2	Autocratic	Tertiary	Yes	6	15	36	49	No	Yes	No	Yes	Senior Staff Nurse/Staff Nurse	0	0	1	0	0	2	2	2	1	1	2	2	1	2	7	4	1	1	2	4	4	2	4	3	1	15	at high risk/15-22	32	3.2	danger signs/2.5-3.4
31.7	Female	Married	Bachelor's degree	Dhaka	34000	6.7	4.6	Govt	Tertiary	Yes	6	40	36	66	Yes	No	No	No	Senior Staff Nurse/Staff Nurse	0	1	0	0	0	2	2	1	1	2	4	2	4	3	3	4	5	3	4	5	5	4	4	3	1	21	at high risk/15-22	40	4	burnout/3.5-4.4
23.5	Female	Unmarried	Diploma degree	Sylhet	16500	0.5	0.5	Private	Tertiary	Yes	6	60	42	84	Yes	Yes	No	No	Senior Staff Nurse/Staff Nurse	1	1	0	0	0	2	1	2	1	4	2	3	1	1	6	6	5	1	1	6	7	1	4	1	2	17	at high risk/15-22	38	3.8	burnout/3.5-4.4
31	Male	Married	Bachelor's degree	Sylhet	27000	5	3	Govt	Tertiary	Yes	8	40	36	60	Yes	No	No	No	Senior Staff Nurse/Staff Nurse	1	0	0	0	0	1	2	2	2	2	2	3	2	2	6	2	5	1	3	3	3	3	5	3	1	18	at high risk/15-22	34	3.4	burnout/3.5-4.4
24.8	Female	Unmarried	Bachelor's degree	Sylhet	18326	3.2	2.6	Private	Tertiary	No	7	40	36	63	No	No	No	Yes	Senior Staff Nurse/Staff Nurse	0	3	3	0	0	1	2	1	3	2	1	1	1	3	5	4	7	1	1	4	3	2	3	3	6	15	at high risk/15-22	33	3.3	danger signs/2.5-3.4
26.2	Female	Unmarried	Bachelor's degree	Dhaka	19000	1	0.8	Private	Tertiary	Yes	8	45	48	96	Yes	Yes	No	No	Senior Staff Nurse/Staff Nurse	0	1	0	0	0	2	2	3	2	2	5	2	5	2	5	4	4	2	5	5	5	5	5	7	1	25	targets of bullying/>22	47	4.7	very serious problem/4.5-5.4
25.5	Male	Unmarried	Bachelor's degree	Sylhet	15000	0.3	0.1	Private	Tertiary	Yes	10	15	48	12	No	Yes	No	No	Senior Staff Nurse/Staff Nurse	0	0	0	0	0	1	1	1	1	2	1	2	2	2	2	3	7	1	7	7	2	1	2	2	0	13	non-exposed/<15	34	3.4	burnout/3.5-4.4
28	Female	Unmarried	Master's degree or above	Sylhet	27000	4	2	Govt	Tertiary	Yes	5	30	36	60	No	Yes	No	No	Senior Staff Nurse/Staff Nurse	0	3	1	3	0	1	2	1	1	1	1	2	2	2	4	5	7	3	5	7	3	6	7	1	7	13	non-exposed/<15	48	4.8	very serious problem/4.5-5.4
25.2	Male	Married	Diploma degree	Dhaka	29740	2.3	0.6	Govt	Tertiary	Yes	7	20	36	60	No	No	No	No	Senior Staff Nurse/Staff Nurse	0	3	3	0	0	2	3	5	4	5	5	5	4	3	7	7	7	4	7	7	5	4	4	3	6	36	targets of bullying/>22	55	5.5	requires professional help/>5.4
28	Male	Unmarried	Bachelor's degree	Sylhet	20000	3	3	Private	Tertiary	No	7	50	82	12	Yes	Yes	No	No	Senior Staff Nurse/Staff Nurse	0	1	2	0	0	2	3	5	4	4	5	4	3	2	7	7	6	3	6	6	6	6	6	6	3	32	targets of bullying/>22	59	5.9	requires professional help/>5.4
26	Male	Married	Bachelor's degree	Dhaka	32000	3	2.3	NGO	Tertiary	Yes	5	50	48	56	No	Yes	No	Yes	Senior Staff Nurse/Staff Nurse	0	2	1	0	0	2	2	2	2	2	2	2	2	2	4	7	7	3	4	7	4	3	7	4	3	18	at high risk/15-22	50	5	very serious problem/4.5-5.4
31.2	Male	Married	Master's degree or above	Dhaka	32000	7.2	4.4	Govt	Tertiary	Yes	6	35	36	60	Yes	No	No	No	Senior Staff Nurse/Staff Nurse	1	2	3	1	0	2	4	3	3	3	5	3	4	2	5	6	5	5	5	5	3	6	6	4	7	29	targets of bullying/>22	50	5	very serious problem/4.5-5.4
26.2	Female	Unmarried	Diploma degree	Dhaka	10000	2.2	0.2	Private	Tertiary	Yes	8	15	36	60	Yes	Yes	Yes	Yes	Senior Staff Nurse/Staff Nurse	1	1	1	0	0	1	1	2	1	2	2	2	1	2	5	4	4	3	5	5	3	4	5	6	3	14	non-exposed/<15	44	4.4	very serious problem/4.5-5.4
24.5	Female	Married	Diploma degree	Dhaka	29000	5.5	2.6	Govt	Tertiary	Yes	8	40	48	60	No	No	No	No	Senior Staff Nurse/Staff Nurse	0	3	0	3	0	5	4	5	5	4	5	2	2	1	6	6	6	6	7	7	6	6	7	7	6	33	targets of bullying/>22	64	6.4	requires professional help/>5.4
26	Male	Unmarried	Bachelor's degree	Dhaka	22000	1.2	0.6	Private	Tertiary	Yes	8	5	42	96	No	Yes	No	No	Senior Staff Nurse/Staff Nurse	0	1	1	0	0	2	1	2	2	2	2	3	1	1	5	4	4	3	3	2	1	3	3	7	2	16	at high risk/15-22	35	3.5	burnout/3.5-4.4
25	Female	Unmarried	Diploma degree	Chattogram	27000	4	1	Private	Secondary	Yes	8	60	42	120	No	No	No	No	Senior Staff Nurse/Staff Nurse	0	3	2	0	0	2	2	5	5	2	5	5	5	2	7	4	7	1	4	4	2	1	7	1	5	33	targets of bullying/>22	38	3.8	burnout/3.5-4.4
29.7	Female	Unmarried	Bachelor's degree	Dhaka	27000	6	4	Govt	Tertiary	Yes	6	30	36	60	Yes	Yes	Yes	No	Senior Staff Nurse/Staff Nurse	0	2	1	0	0	2	2	1	2	2	2	1	2	2	4	4	3	3	3	3	2	2	4	6	3	16	at high risk/15-22	34	3.4	burnout/3.5-4.4
22.3	Female	Unmarried	Diploma degree	Barishal	11000	0.7	0.5	Private	Secondary	Yes	7	15	48	104	No	Yes	No	No	Senior Staff Nurse/Staff Nurse	0	3	0	0	0	2	2	2	5	2	5	2	2	2	4	3	4	4	4	4	4	4	4	4	3	24	targets of bullying/>22	39	3.9	burnout/3.5-4.4
24.7	Female	Married	Diploma degree	Dhaka	15000	1	1	Private	Secondary	Yes	5	25	42	60	No	No	No	No	Senior Staff Nurse/Staff Nurse	0	1	0	0	0	1	1	1	1	1	1	1	2	1	4	4	4	3	3	4	4	3	7	4	1	10	non-exposed/<15	40	4	burnout/3.5-4.4
23	Female	Unmarried	Diploma degree	Dhaka	15000	1.3	0.8	Private	Tertiary	Yes	5	23	48	96	No	Yes	No	No	Senior Staff Nurse/Staff Nurse	0	0	0	0	0	1	1	1	1	3	3	1	2	1	4	5	5	3	5	5	4	1	6	5	0	14	non-exposed/<15	43	4.3	burnout/3.5-4.4
26	Female	Unmarried	Bachelor's degree	Chattogram	30000	4	3	Govt	Primary	Yes	6	20	84	120	No	Yes	No	No	Senior Staff Nurse/Staff Nurse	0	2	1	0	0	2	2	2	2	2	5	2	2	2	4	5	5	3	5	4	3	4	3	6	3	21	at high risk/15-22	42	4.2	burnout/3.5-4.4
23.8	Female	Unmarried	Diploma degree	Dhaka	20000	1	0.5	Private	Tertiary	No	6	10	56	96	No	No	No	No	Senior Staff Nurse/Staff Nurse	1	2	0	0	0	1	2	2	2	2	2	1	2	2	4	1	3	1	6	3	5	1	7	4	3	16	at high risk/15-22	35	3.5	burnout/3.5-4.4
25	Male	Unmarried	Bachelor's degree	Chattogram	47000	1	0.9	NGO	Primary	Yes	6	10	48	135	Yes	Yes	No	Yes	Senior Staff Nurse/Staff Nurse	0	3	1	0	0	4	3	3	4	3	3	2	4	4	5	4	2	1	3	4	5	4	4	4	4	30	targets of bullying/>22	36	3.6	burnout/3.5-4.4
26.8	Female	Married	Diploma degree	Dhaka	27000	0.8	0.8	Govt	Tertiary	Yes	6	30	36	65	Yes	Yes	No	No	Senior Staff Nurse/Staff Nurse	0	0	0	1	0	1	1	1	1	2	2	2	2	2	5	4	4	4	4	4	5	1	4	1	1	14	non-exposed/<15	36	3.6	burnout/3.5-4.4
24	Female	Unmarried	Diploma degree	Sylhet	20000	3.5	0.3	Private	Tertiary	Yes	6	11	36	108	Yes	Yes	No	No	Senior Staff Nurse/Staff Nurse	0	1	0	1	0	2	5	1	5	4	2	1	4	3	5	5	5	1	4	6	6	3	7	4	2	27	targets of bullying/>22	46	4.6	very serious problem/4.5-5.4
25.9	Female	Married	Bachelor's degree	Sylhet	18000	4	4	Private	Tertiary	Yes	6	25	36	84	No	No	No	No	Senior Staff Nurse/Staff Nurse	0	3	1	0	0	2	2	2	2	3	2	2	2	2	4	4	4	4	4	4	1	4	2	5	4	19	at high risk/15-22	36	3.6	burnout/3.5-4.4
23.3	Female	Unmarried	Diploma degree	Chattogram	11000	0.7	0.7	Private	Community/Union	No	7	18	48	11	Yes	No	No	No	Senior Staff Nurse/Staff Nurse	0	0	0	0	0	1	1	1	1	1	2	1	1	1	4	1	3	1	3	4	4	1	5	6	0	10	non-exposed/<15	32	3.2	danger signs/2.5-3.4
26.2	Male	Unmarried	Master's degree or above	Sylhet	20000	1	1	Private	Tertiary	No	6	20	42	120	Yes	No	No	No	Senior Staff Nurse/Staff Nurse	0	2	0	0	0	2	2	2	2	2	3	3	2	2	7	5	5	4	4	5	4	3	6	5	2	20	at high risk/15-22	48	4.8	very serious problem/4.5-5.4
33.3	Female	Married	Bachelor's degree	Sylhet	30000	11.6	4.4	Govt	Tertiary	Yes	8	50	48	72	No	No	No	No	Senior Staff Nurse/Staff Nurse	0	3	0	0	0	2	2	2	2	2	2	2	2	2	5	4	4	3	4	4	2	2	1	3	3	18	at high risk/15-22	32	3.2	danger signs/2.5-3.4
29	Female	Unmarried	Diploma degree	Dhaka	27000	7	2.4	Govt	Tertiary	Yes	7	20	46	65	Yes	No	No	No	Senior Staff Nurse/Staff Nurse	2	3	3	0	0	2	2	2	2	3	2	2	2	2	7	3	4	3	7	7	5	7	7	4	8	19	at high risk/15-22	54	5.4	requires professional help/>5.4
27	Female	Married	Bachelor's degree	Dhaka	27000	3.9	0.4	Govt	Tertiary	No	8	25	36	60	Yes	No	Yes	No	Senior Staff Nurse/Staff Nurse	0	1	0	0	0	2	1	2	1	1	2	2	2	2	4	4	4	4	4	4	3	3	4	4	1	15	at high risk/15-22	38	3.8	burnout/3.5-4.4
22	Female	Married	Diploma degree	Chattogram	8000	3	2	NGO	Community/Union	No	6	100	48	80	Yes	No	No	No	Senior Staff Nurse/Staff Nurse	2	3	3	3	2	5	5	5	5	5	5	5	5	5	7	7	5	6	7	7	1	1	7	6	13	45	targets of bullying/>22	54	5.4	requires professional help/>5.4
23.2	Female	Unmarried	Diploma degree	Dhaka	15000	1.6	1.6	Private	Tertiary	Yes	7	12	8	0	No	Yes	No	Yes	Senior Staff Nurse/Staff Nurse	0	3	0	0	0	1	1	1	1	1	3	2	2	1	5	4	4	5	5	5	3	5	5	1	3	13	non-exposed/<15	42	4.2	burnout/3.5-4.4
35	Female	Married	Bachelor's degree	Sylhet	30000	10	5	Govt	Tertiary	Yes	8	30	48	60	Yes	Yes	No	No	Senior Staff Nurse/Staff Nurse	1	0	0	1	1	3	3	4	4	4	3	1	2	2	3	3	4	4	4	1	2	3	4	3	3	26	targets of bullying/>22	31	3.1	danger signs/2.5-3.4
23.9	Male	Unmarried	Bachelor's degree	Sylhet	16000	5	3	Private	Tertiary	Yes	9	20	36	84	Yes	Yes	No	No	Senior Staff Nurse/Staff Nurse	0	3	2	0	0	2	1	3	2	2	5	2	2	4	4	3	2	3	6	4	3	5	1	5	5	23	targets of bullying/>22	36	3.6	burnout/3.5-4.4
29.2	Female	Married	Diploma degree	Dhaka	60000	8.2	4.5	Govt	Tertiary	Yes	7	80	36	60	Yes	No	No	No	Senior Staff Nurse/Staff Nurse	1	2	1	2	0	2	3	2	3	2	4	2	4	2	6	5	5	5	5	5	2	3	5	3	6	24	targets of bullying/>22	44	4.4	very serious problem/4.5-5.4
26	Male	Married	Bachelor's degree	Dhaka	20000	4	3	Private	Tertiary	No	8	2	48	12	No	No	No	No	Senior Staff Nurse/Staff Nurse	0	3	0	0	0	3	5	2	2	1	2	1	5	2	4	4	7	1	7	7	7	7	4	7	3	23	targets of bullying/>22	55	5.5	requires professional help/>5.4
30	Female	Married	Master's degree or above	Dhaka	29000	2.3	1.6	Govt	Tertiary	Yes	9	45	40	48	Yes	No	No	No	Senior Staff Nurse/Staff Nurse	0	3	2	0	0	3	2	2	2	3	2	2	2	2	5	4	4	3	5	4	3	5	3	3	5	20	at high risk/15-22	39	3.9	burnout/3.5-4.4
29	Female	Married	Bachelor's degree	Mymensingh	30000	4.3	4.3	Govt	Tertiary	Yes	6	70	36	60	Yes	No	No	No	Senior Staff Nurse/Staff Nurse	0	3	0	0	0	1	1	1	1	1	2	1	1	1	6	4	5	1	4	5	5	4	7	4	3	10	non-exposed/<15	45	4.5	very serious problem/4.5-5.4
24.6	Male	Married	Diploma degree	Dhaka	20000	2	0.1	Private	Tertiary	No	6	15	48	12	Yes	Yes	No	No	Senior Staff Nurse/Staff Nurse	0	1	0	0	0	1	2	3	5	1	2	1	1	1	4	4	5	1	3	6	1	2	5	1	1	17	at high risk/15-22	32	3.2	danger signs/2.5-3.4
29.2	Female	Unmarried	Master's degree or above	Dhaka	27000	7.5	2.5	Govt	Tertiary	Yes	7	80	40	68	Yes	No	No	No	Senior Staff Nurse/Staff Nurse	3	3	3	3	2	2	5	5	5	5	5	4	5	5	4	5	7	4	7	7	5	7	6	6	14	41	targets of bullying/>22	58	5.8	requires professional help/>5.4
23	Female	Married	Diploma degree	Dhaka	15000	1.2	1	Private	Secondary	Yes	6	28	36	48	No	Yes	No	Yes	Senior Staff Nurse/Staff Nurse	2	1	0	0	0	2	2	2	5	5	5	2	5	2	7	5	4	2	4	4	4	5	7	3	3	30	targets of bullying/>22	45	4.5	very serious problem/4.5-5.4
33	Female	Married	Bachelor's degree	Dhaka	35000	8	3	Govt	Tertiary	Yes	8	40	36	60	Yes	No	No	No	Senior Staff Nurse/Staff Nurse	0	2	1	0	0	2	2	2	2	2	2	2	2	2	5	5	5	5	5	5	4	4	4	3	3	18	at high risk/15-22	45	4.5	very serious problem/4.5-5.4
24	Male	Unmarried	Diploma degree	Mymensingh	12000	1	0.1	Private	Secondary	No	7	40	72	96	Yes	No	No	No	Senior Staff Nurse/Staff Nurse	0	3	3	0	0	2	1	1	1	3	3	1	1	1	5	1	1	1	1	1	4	3	7	7	6	14	non-exposed/<15	31	3.1	danger signs/2.5-3.4
31	Female	Unmarried	Master's degree or above	Dhaka	25000	10	10	Govt	Tertiary	Yes	8	40	48	120	No	Yes	No	No	Senior Staff Nurse/Staff Nurse	0	3	2	0	0	4	2	1	1	2	1	2	4	3	4	6	6	2	3	7	3	4	4	3	5	20	at high risk/15-22	42	4.2	burnout/3.5-4.4
26	Female	Unmarried	Bachelor's degree	Dhaka	23000	2	0.8	Private	Tertiary	Yes	6	50	60	0	Yes	Yes	No	No	Supervisor/Matron/In-charge	0	0	0	0	0	2	1	1	1	2	2	1	2	1	6	4	4	4	3	5	4	4	4	4	0	13	non-exposed/<15	42	4.2	burnout/3.5-4.4
23	Female	Unmarried	Bachelor's degree	Dhaka	20000	0.9	0.1	Private	Tertiary	Yes	7	21	34	72	Yes	Yes	No	No	Senior Staff Nurse/Staff Nurse	0	3	0	0	0	2	2	1	3	4	5	1	2	1	5	3	7	1	4	7	3	1	4	4	3	21	at high risk/15-22	39	3.9	burnout/3.5-4.4
24	Female	Married	Bachelor's degree	Dhaka	30000	1	1	Private	Tertiary	Yes	8	30	48	60	Yes	No	No	No	Senior Staff Nurse/Staff Nurse	0	0	0	0	0	1	2	2	1	1	2	2	1	1	4	4	4	2	3	4	3	3	3	3	0	13	non-exposed/<15	33	3.3	danger signs/2.5-3.4
21.5	Male	Unmarried	Diploma degree	Sylhet	20000	1.6	6	Private	Tertiary	Yes	7	25	45	12	No	No	No	No	Senior Staff Nurse/Staff Nurse	0	3	2	0	0	1	1	1	1	1	1	1	1	1	2	1									5	9	non-exposed/<15			requires professional help/>5.4
30	Female	Unmarried	Master's degree or above	Dhaka	27000	10	1	Govt	Tertiary	Yes	6	70	42	60	Yes	No	No	No	Senior Staff Nurse/Staff Nurse	0	3	0	0	0	1	1	1	1	1	1	1	1	1	6	5	4	5	5	5	4	3	4	3	3	9	non-exposed/<15	44	4.4	very serious problem/4.5-5.4
32	Female	Married	Bachelor's degree	Barishal	26118	10	0.9	Govt	Tertiary	Yes	7	100	48	36	No	Yes	No	No	Senior Staff Nurse/Staff Nurse	0	3	0	0	0	2	2	5	2	2	2	2	5	1	3	4	7	1	7	7	3	4	5	7	3	23	targets of bullying/>22	48	4.8	very serious problem/4.5-5.4
28.8	Male	Unmarried	Bachelor's degree	Sylhet	17000	3.9	2.9	Private	Tertiary	No	7	35	36	63	No	No	No	No	Senior Staff Nurse/Staff Nurse	3	3	3	2	2	2	5	3	5	5	5	5	5	2	6	5	5	7	7	7	6	7	7	5	13	37	targets of bullying/>22	62	6.2	requires professional help/>5.4
34.6	Female	Married	Bachelor's degree	Dhaka	36000	12	5	Govt	Tertiary	Yes	6	55	36	60	Yes	No	No	Yes	Senior Staff Nurse/Staff Nurse	0	1	0	0	0	2	2	1	2	5	5	4	5	3	4	5	5	5	5	5	5	5	5	6	1	29	targets of bullying/>22	50	5	very serious problem/4.5-5.4
26	Male	Unmarried	Diploma degree	Khulna	25000	5	1	Govt	Secondary	Yes	6	100	42	48	No	No	No	No	Senior Staff Nurse/Staff Nurse	1	3	2	0	0	2	1	2	2	2	2	1	1	1	5	3	4	3	3	4	2	1	5	1	6	14	non-exposed/<15	31	3.1	danger signs/2.5-3.4
25	Female	Unmarried	Bachelor's degree	Chattogram	47000	1	1	NGO	Community/Union	Yes	7	35	48	105	Yes	No	No	No	Senior Staff Nurse/Staff Nurse	0	2	0	0	0	3	1	1	1	1	3	1	1	1	5	4	4	3	3	3	4	2	3	2	2	13	non-exposed/<15	33	3.3	danger signs/2.5-3.4
27	Female	Married	Master's degree or above	Dhaka	29000	2	1	Govt	Tertiary	Yes	5	50	42	60	Yes	No	No	Yes	Senior Staff Nurse/Staff Nurse	2	3	3	0	0	2	5	2	2	2	2	2	2	2	6	5	5	3	6	5	2	4	7	3	8	21	at high risk/15-22	46	4.6	very serious problem/4.5-5.4
25.3	Female	Unmarried	Diploma degree	Dhaka	15000	2.5	2.5	Private	Secondary	No	6	10	48	10	No	No	No	No	Senior Staff Nurse/Staff Nurse	0	3	2	0	0	2	2	5	2	4	2	5	3	2	6	5	6	1	5	6	5	5	7	4	5	27	targets of bullying/>22	50	5	very serious problem/4.5-5.4
39.2	Female	Married	Bachelor's degree	Dhaka	37800	17	11	Govt	Tertiary	Yes	6	30	36	60	Yes	No	Yes	No	Senior Staff Nurse/Staff Nurse	0	1	1	0	0	2	2	2	2	2	2	2	3	2	4	4	4	4	4	4	3	3	3	3	2	19	at high risk/15-22	36	3.6	burnout/3.5-4.4
38.8	Female	Married	Bachelor's degree	Dhaka	40000	14.2	8.3	Govt	Tertiary	Yes	6	60	36	60	Yes	No	No	No	Senior Staff Nurse/Staff Nurse	0	1	0	0	0	2	2	2	1	2	4	2	3	2	7	7	7	7	6	6	6	6	6	4	1	20	at high risk/15-22	62	6.2	requires professional help/>5.4
29	Male	Married	Bachelor's degree	Sylhet	26000	8	1	Govt	Secondary	Yes	7	120	42	60	No	Yes	No	Yes	Senior Staff Nurse/Staff Nurse	0	0	3	0	0	1	1		1	1	1	1	1	1	3	4	1	1	4	2		1	4	1	3		targets of bullying/>22			requires professional help/>5.4
25	Female	Married	Diploma degree	Sylhet	16000	1.5	1.5	Private	Tertiary	Yes	8	35	42	84	Yes	No	No	Yes	Senior Staff Nurse/Staff Nurse	0	0	0	0	0	1	2	1	1	2	2	2	2	1	3	5	4	4	1	5	2	1	5	2	0	14	non-exposed/<15	32	3.2	danger signs/2.5-3.4
34.2	Female	Married	Bachelor's degree	Dhaka	32000	12.8	7.2	Govt	Tertiary	Yes	6	60	36	60	Yes	Yes	No	No	Senior Staff Nurse/Staff Nurse	0	1	0	0	0	2	2	1	2	2	4	2	4	2	3	4	4	3	3	4	4	4	4	3	1	21	at high risk/15-22	36	3.6	burnout/3.5-4.4
31	Female	Unmarried	Master's degree or above	Dhaka	27778	7	9	Govt	Tertiary	Yes	8	50	36	60	Yes	Yes	No	No	Senior Staff Nurse/Staff Nurse	0	0	0	0	0	1	1	2	2	2	2	1	1	1	3	4	5	3	4	4	4	4	4	1	0	13	non-exposed/<15	36	3.6	burnout/3.5-4.4
26.5	Female	Unmarried	Diploma degree	Dhaka	27000	2.4	2.1	Govt	Tertiary	Yes	8	20	40	60	Yes	Yes	No	No	Senior Staff Nurse/Staff Nurse	0	1	0	0	0	2	2	1	5	2	5	2	2	2	3	3	4	4	4	3	4	3	5	1	1	23	targets of bullying/>22	34	3.4	burnout/3.5-4.4
27	Female	Married	Bachelor's degree	Dhaka	30000	5	3	Govt	Tertiary	Yes	6	40	36	60	Yes	No	Yes	No	Senior Staff Nurse/Staff Nurse	0	2	2	0	0	2	3	3	4	4	4	2	2	3	4	4	4	4	4	4	4	2	3	2	4	27	targets of bullying/>22	35	3.5	burnout/3.5-4.4
24	Female	Unmarried	Bachelor's degree	Sylhet	18000	0.6	0.6	Private	Tertiary	No	6	15	42	8	No	No	No	No	Senior Staff Nurse/Staff Nurse	0	0	0	0	0	1	1	1	1	2	1	1	1	1	4	1	6	1	2	7	3	3	6	2	0	10	non-exposed/<15	35	3.5	burnout/3.5-4.4
25.8	Female	Married	Master's degree or above	Chattogram	49000	1	0.9	NGO	Primary	No	6	80	48	0	No	Yes	No	No	Senior Staff Nurse/Staff Nurse	0	3	3	2	0	2	2	5	1	2	5	5	1	2	7	5	7	1	4	5	6	7	1	6	8	25	targets of bullying/>22	49	4.9	very serious problem/4.5-5.4
24.3	Female	Unmarried	Diploma degree	Dhaka	14000	1.4	1.4	Private	Tertiary	No	6	50	66	144	Yes	Yes	No	No	Senior Staff Nurse/Staff Nurse	3	3	3	3	0	5	5	5	5	2	5	5	5	5	1	4	4	1	7	7	4	7	7	1	12	42	targets of bullying/>22	43	4.3	burnout/3.5-4.4
32.4	Female	Married	Bachelor's degree	Dhaka	30000	7	4	Govt	Tertiary	Yes	6	60	36	60	Yes	No	No	No	Senior Staff Nurse/Staff Nurse	0	0	0	0	0	2	2	1	2	2	4	2	4	2	4	4	4	5	5	4	4	3	4	3	0	21	at high risk/15-22	40	4	burnout/3.5-4.4
28.8	Male	Unmarried	Bachelor's degree	Sylhet	17000	3.9	3.2	Private	Tertiary	No	6	70	42	84	Yes	Yes	No	No	Senior Staff Nurse/Staff Nurse	1	1	0	0	0	2	1	1	1	3	1	2	1	1	5	6	4	2	1	6	5	1	5	1	2	13	non-exposed/<15	36	3.6	burnout/3.5-4.4
30	Female	Unmarried	Master's degree or above	Dhaka	28000	9	9	Govt	Tertiary	Yes	7	5	36	60	Yes	No	No	No	Senior Staff Nurse/Staff Nurse	0	3	3	0	0	1	3	3	3	2	3	3	3	2	5	3	5	4	4	4	5	5	4	4	6	23	targets of bullying/>22	43	4.3	burnout/3.5-4.4
28	Female	Unmarried	Diploma degree	Sylhet	27000	5	3	Govt	Tertiary	Yes	8	2	36	60	Yes	No	No	No	Senior Staff Nurse/Staff Nurse	1	1	0	0	0	2	2	2	2	2	2	2	2	2	5	3	4	2	2	2	5	2	3	3	2	18	at high risk/15-22	31	3.1	danger signs/2.5-3.4
26.3	Male	Unmarried	Bachelor's degree	Sylhet	18000	3	3	Private	Tertiary	Yes	7	20	36	84	No	Yes	No	No	Senior Staff Nurse/Staff Nurse	0	0	0	0	0	1	1	1	1	1	2	2	1	1	5	5	5	4	4	4	4	4	1	1	0	11	non-exposed/<15	37	3.7	burnout/3.5-4.4
27	Male	Unmarried	Master's degree or above	Sylhet	5000	3	1.5	Private	Tertiary	Yes	8	150	36	0	No	No	No	No	Senior Staff Nurse/Staff Nurse	0	2	2	0	0	1	2	4	2	5	4	4	3	4	7	7	7	6	6	7	6	7	7	7	4	29	targets of bullying/>22	67	6.7	requires professional help/>5.4
39.3	Female	Married	Diploma degree	Dhaka	37800	17.2	11.2	Govt	Tertiary	Yes	8	50	36	60	Yes	No	No	No	Senior Staff Nurse/Staff Nurse	0	2	2	2	0	2	4	3	4	2	4	1	4	3	5	4	4	4	5	5	3	4	5	4	6	27	targets of bullying/>22	43	4.3	burnout/3.5-4.4
31	Female	Married	Diploma degree	Dhaka	29000	10	2.5	Govt	Tertiary	Yes	6	60	48	60	No	No	No	No	Senior Staff Nurse/Staff Nurse	0	1	0	0	0	2	1	1	1	1	1	2	1	1	5	3	4	1	4	4	4	3	4	3	1	11	non-exposed/<15	35	3.5	burnout/3.5-4.4
28	Female	Married	Master's degree or above	Rangpur	30000	5	4.5	Govt	Primary	Yes	8	20	18	60	Yes	No	No	No	Senior Staff Nurse/Staff Nurse	0	0	0	0	0	2	2	2	1	1	2	2	2	2	4	4	4	3	4	4	4	4	6	1	0	16	at high risk/15-22	38	3.8	burnout/3.5-4.4
49	Female	Married	Bachelor's degree	Sylhet	49000	29	25	Govt	Tertiary	Yes	9	20	36	60	Yes	Yes	Yes	No	Senior Staff Nurse/Staff Nurse	0	0	0	0	0	2	1	2	3	4	5	2	2	2	7	6	6	4	4	5	4	3	5	4	0	23	targets of bullying/>22	48	4.8	very serious problem/4.5-5.4
26.7	Female	Unmarried	Diploma degree	Sylhet	27000	2.5	2.5	Govt	Tertiary	Yes	6	70	48	72	No	Yes	Yes	No	Senior Staff Nurse/Staff Nurse	0	0	0	0	0	1	1	1	1	1	1	2	2	1	5	4	4	3	4	4	2	2	1	3	0	11	non-exposed/<15	32	3.2	danger signs/2.5-3.4
24	Male	Married	Diploma degree	Dhaka	4000	1	0.7	NGO	Secondary	Yes	7	3	48	60	No	No	No	Yes	Senior Staff Nurse/Staff Nurse	0	0	0	0	0	2	1	1	1	1	1	2	1	2	4	3	4	1	1	7	1	7	3	1	0	12	non-exposed/<15	32	3.2	danger signs/2.5-3.4
23	Female	Married	Diploma degree	Sylhet	17000	3.4	0.3	Private	Tertiary	Yes	8	11	36	108	Yes	Yes	No	Yes	Senior Staff Nurse/Staff Nurse	0	1	0	1	0	2	5	1	5	4	2	1	4	3	5	5	5	5	5	1	4	6	7	4	2	27	targets of bullying/>22	47	4.7	very serious problem/4.5-5.4
24	Female	Married	Bachelor's degree	Sylhet		0.7	0.7	Private	Secondary	Yes	6	30	42	84	Yes	No	No	No	Senior Staff Nurse/Staff Nurse	0	3	0	0	0	2	1	2	1	2	2	1	1	1	6	4	4	4	4	4	6	6	6	2	3	13	non-exposed/<15	46	4.6	very serious problem/4.5-5.4
38	Male	Married	Master's degree or above	Dhaka	40000	15.6	8	Govt	Tertiary	Yes	6	50	60	12	No	No	No	No	Senior Staff Nurse/Staff Nurse	0	3	1	2	2	5	4	3	2	2	3	2	3	4	5	4	4	3	5	4	5	4	3	4	8	28	targets of bullying/>22	41	4.1	burnout/3.5-4.4
30	Male	Married	Master's degree or above	Rajshahi	30000	5	5	Govt	Secondary	Yes	6	40	36	60	No	No	No	No	Senior Staff Nurse/Staff Nurse	3	3	3	0	0	3	2	2	3	5	2	4	3	2	7	3	7	1	6	6	6	6	6	6	9	26	targets of bullying/>22	54	5.4	requires professional help/>5.4
34.4	Female	Married	Bachelor's degree	Dhaka	34000	9.9	4.7	Govt	Tertiary	Yes	6	60	36	60	Yes	No	Yes	No	Senior Staff Nurse/Staff Nurse	0	2	0	0	0	2	3	3	3	3	4	2	4	3	4	4	4	4	4	4	4	4	4	3	2	27	targets of bullying/>22	39	3.9	burnout/3.5-4.4
50	Female	Married	Master's degree or above	Sylhet	45000	27	21	Govt	Tertiary	Yes	9	10	36	0	Yes	No	No	No	Senior Staff Nurse/Staff Nurse	2	1	1	1	1	2	2	2	2	2	2	3	3	1	5	3	3	2	4	4	4	2	4	2	6	19	at high risk/15-22	33	3.3	danger signs/2.5-3.4
31.3	Female	Married	Bachelor's degree	Dhaka	32000	8.3	4.6	Govt	Tertiary	Yes	6	60	36	66	No	No	No	No	Senior Staff Nurse/Staff Nurse	0	0	0	0	0	2	2	2	1	1	3	1	4	2	4	4	3	3	5	4	3	5	4	3	0	18	at high risk/15-22	38	3.8	burnout/3.5-4.4
34.2	Female	Married	Master's degree or above	Dhaka	33000	10.2	4.5	Govt	Tertiary	Yes	7	50	36	60	Yes	No	No	No	Senior Staff Nurse/Staff Nurse	0	3	3	1	0	2	4	3	4	3	4	2	4	3	5	6	6	4	6	5	2	3	5	3	7	29	targets of bullying/>22	45	4.5	very serious problem/4.5-5.4
42.3	Female	Married	Diploma degree	Sylhet	35560	20.5	7.7	Govt	Tertiary	Yes	7	20	48	60	No	No	No	No	Senior Staff Nurse/Staff Nurse	0	3	2	0	0	5	5	5	1	5	5	5	5	1	7	7	7	7	1	7	7	7	7	7	5	37	targets of bullying/>22	64	6.4	requires professional help/>5.4
36.7	Female	Married	Bachelor's degree	Dhaka	37000	12.2	8.5	Govt	Tertiary	Yes	8	50	36	60	Yes	No	No	No	Senior Staff Nurse/Staff Nurse	0	2	2	0	0	2	2	2	4	4	4	2	2	2	6	6	6	6	5	5	3	4	4	4	4	24	targets of bullying/>22	49	4.9	very serious problem/4.5-5.4
33.2	Female	Married	Diploma degree	Dhaka	29000	10.2	2.7	Govt	Tertiary	Yes	6	30	36	60	Yes	No	Yes	No	Senior Staff Nurse/Staff Nurse	0	3	2	0	0	2	2	1	3	2	4	2	4	1	5	5	5	3	4	5	4	3	3	3	5	21	at high risk/15-22	40	4	burnout/3.5-4.4
25	Female	Unmarried	Bachelor's degree	Barishal	12000	1	1	Private	Secondary	Yes	8	20	36	72	Yes	Yes	No	No	Senior Staff Nurse/Staff Nurse	0	3	1	0	0	2	2	2	2	2	2	2	2	2	6	6	6	4	3	5	5	4	3	5	4	18	at high risk/15-22	47	4.7	very serious problem/4.5-5.4
32.3	Female	Married	Diploma degree	Chattogram	32000	9.4	4.3	Govt	Secondary	Yes	7	20	36	60	No	No	No	No	Senior Staff Nurse/Staff Nurse	0	3	1	0	0	2	2	2	2	2	1	2	2	2	5	4	4	4	4	4	5	4	4	7	4	17	at high risk/15-22	45	4.5	very serious problem/4.5-5.4
26	Female	Married	Master's degree or above	Dhaka	29000	2.4	2.4	Govt	Tertiary	Yes	8	14	42	48	No	No	No	No	Senior Staff Nurse/Staff Nurse	0	1	0	0	0	5	2	1	1	1	2	1	1	1	4	6	3	1	1	4	6	1	7	1	1	15	at high risk/15-22	34	3.4	burnout/3.5-4.4
24	Female	Unmarried	Diploma degree	Dhaka	20000	5	2	NGO	Secondary	No	6	60	40	70	Yes	Yes	No	No	Senior Staff Nurse/Staff Nurse	0	0	2	0	1	4	3	2	2	4	3	3	2	4	7	5	4	4	7	5	6	2	6	7	3	27	targets of bullying/>22	53	5.3	very serious problem/4.5-5.4
26	Female	Unmarried	Bachelor's degree	Sylhet	18500	2	2	Private	Tertiary	Yes	7	5	72	80	Yes	Yes	No	No	Senior Staff Nurse/Staff Nurse	0	1	0	0	0	1	2	1	2	2	4	2	2	4	4	4	4	3	4	5	4	3	5	4	1	20	at high risk/15-22	40	4	burnout/3.5-4.4
26.9	Female	Married	Bachelor's degree	Dhaka	27000	5.2	2.6	Govt	Tertiary	Yes	6	20	36	60	Yes	No	No	No	Senior Staff Nurse/Staff Nurse	0	3	1	0	0	2	3	5	3	3	5	2	4	2	5	5	5	1	3	3	1	2	3	3	4	29	targets of bullying/>22	31	3.1	danger signs/2.5-3.4
25.8	Male	Married	Bachelor's degree	Dhaka	27500	5.3	0.2	Autocratic	Tertiary	Yes	6	2	36	30	Yes	Yes	No	No	Senior Staff Nurse/Staff Nurse	0	3	3	0	0	2	2	2	2	2	2	2	2	2	5	5	4	2	2	6	2	3	2	6	6	18	at high risk/15-22	37	3.7	burnout/3.5-4.4
38	Female	Married	Diploma degree	Chattogram	22550	7.5	0.6	Govt	Tertiary	Yes	8	60	8	10	Yes	Yes	No	No	Senior Staff Nurse/Staff Nurse	0	3	1	0	0	5	5	1	5	2	2	5	2	2	4	7	7	5	7	7	5	5	5	3	4	29	targets of bullying/>22	55	5.5	requires professional help/>5.4
25.6	Female	Unmarried	Diploma degree	Chattogram	25000	4.2	0.9	Govt	Secondary	Yes	10	1000	36	72	Yes	Yes	No	No	Senior Staff Nurse/Staff Nurse	0	3	0	0	0	2	2	1	1	2	2	1	1	1	4	3	1	1	5	1	6	5	4	1	3	13	non-exposed/<15	31	3.1	danger signs/2.5-3.4
25	Male	Married	Bachelor's degree	Chattogram	48000	2	0.9	NGO	Primary	Yes	6	40	48	120	Yes	Yes	No	No	Senior Staff Nurse/Staff Nurse	1	3	0	0	0	1	3	3	3	2	2	1	5	5	3	1	7	6	6	7	1	3	7	7	4	25	targets of bullying/>22	48	4.8	very serious problem/4.5-5.4
25	Female	Unmarried	Bachelor's degree	Dhaka	15000	3	2	Private	Secondary	Yes	7	160	36	96	Yes	Yes	No	No	Senior Staff Nurse/Staff Nurse	0	3	1	0	1	1	2	2	2	5	1	5	1	3	3	4	5	1	5	7	5	3	5	5	5	22	at high risk/15-22	43	4.3	burnout/3.5-4.4
28	Male	Married	Master's degree or above	Sylhet	26000	3	0.4	Govt	Tertiary	Yes	6	60	36	60	No	No	Yes	No	Senior Staff Nurse/Staff Nurse	1	3	0	0	0	2	5	5	5	2	2	5	5	5	6	4	4	3	4	4	4	5	6	5	4	36	targets of bullying/>22	45	4.5	very serious problem/4.5-5.4
33	Female	Married	Diploma degree	Barishal	30000	4	4	Govt	Tertiary	Yes	6	40	6	72	No	No	No	No	Senior Staff Nurse/Staff Nurse	0	2	2	0	0	1	2	4	3	3	5	2	5	5	6	5	6	6	7	6	4	6	7	4	4	30	targets of bullying/>22	57	5.7	requires professional help/>5.4
23	Female	Unmarried	Diploma degree	Chattogram	27000	1.2	0.5	NGO	Community/Union	No	10	150	48	0	Yes	No	No	No	Senior Staff Nurse/Staff Nurse	0	3	0	0	0	2	5	5	5	2	2	5	5	5	5	6	6	3	5	7	5	4	3	6	3	36	targets of bullying/>22	50	5	very serious problem/4.5-5.4
25.4	Male	Unmarried	Bachelor's degree	Dhaka	30000	1.9	1	NGO	Primary	Yes	6	4	48	96	No	Yes	No	No	Senior Staff Nurse/Staff Nurse	1	2	1	0	0	2	2	2	2	5	5	2	2	2	4	4	4	4	4	5	4	5	6	6	4	24	targets of bullying/>22	46	4.6	very serious problem/4.5-5.4
23.6	Female	Married	Bachelor's degree	Dhaka	16100	1	0.6	Private	Secondary	Yes	6	30	72	192	No	No	No	No	Senior Staff Nurse/Staff Nurse	0	3	0	2	0	1	1	1	1	3	2	2	4	5	6	3	4	1	4	4	3	4	7	4	5	20	at high risk/15-22	40	4	burnout/3.5-4.4
29	Female	Married	Bachelor's degree	Dhaka	30400	6	6	Govt	Tertiary	Yes	2	30	56	90	No	Yes	Yes	Yes	Supervisor/Matron/In-charge	0	3	0	0	0	2	2	1	1	2	2	2	3	1	4	5	5	3	3	5	3	1	7	2	3	16	at high risk/15-22	38	3.8	burnout/3.5-4.4
24.9	Female	Married	Master's degree or above	Mymensingh	25000	0.9	0.7	NGO	Tertiary	Yes	6	60	32	60	No	No	No	No	Senior Staff Nurse/Staff Nurse	0	3	0	0	0	1	1	1	4	3	4	4	4	4	7	7	6	6	6	6	7	5	6	3	3	26	targets of bullying/>22	59	5.9	requires professional help/>5.4
22.3	Male	Unmarried	Diploma degree	Dhaka	20000	2	0.9	Private	Tertiary	Yes	6	8	48	96	No	Yes	No	No	Senior Staff Nurse/Staff Nurse	0	3	1	1	0	2	1	2	2	3	3	1	3	1	5	3	5	3	3	5	3	4	3	4	5	18	at high risk/15-22	38	3.8	burnout/3.5-4.4
32	Female	Married	Diploma degree	Dhaka	29000	10	2.4	Govt	Tertiary	Yes	8	30	36	60	Yes	Yes	No	No	Senior Staff Nurse/Staff Nurse	0	1	1	0	1	2	2	2	2	2	2	2	2	2	4	4	4	1	3	3	4	4	4	5	3	18	at high risk/15-22	36	3.6	burnout/3.5-4.4
24.5	Female	Unmarried	Diploma degree	Sylhet	17500	3.5	2.5	Private	Tertiary	Yes	8	80	35	56	Yes	Yes	No	No	Senior Staff Nurse/Staff Nurse	0	0	0	0	0	2	2	2	2	5	2	2	2	1	7	7	7	2	3	6	5	7	7	3	0	20	at high risk/15-22	54	5.4	requires professional help/>5.4
23	Female	Unmarried	Diploma degree	Dhaka	10000	1.3	4	Private	Primary	Yes	8	20	60	60	Yes	Yes	Yes	No	Senior Staff Nurse/Staff Nurse	0	0	0	0	0	1	1	1	1	1	5	1	1	1	7	7	7	1	3	3	4	2	7	1	0	13	non-exposed/<15	42	4.2	burnout/3.5-4.4
25.7	Female	Married	Diploma degree	Dhaka	20000	4.3	4.3	Private	Tertiary	Yes	5	40	56	60	No	No	No	No	Supervisor/Matron/In-charge	2	2	0	0	0	2	1	2	1	1	2	2	2	1	5	4	4	4	5	7	4	4	5	4	4	14	non-exposed/<15	46	4.6	very serious problem/4.5-5.4
25.2	Male	Unmarried	Bachelor's degree	Chattogram	50000	2	0.1	NGO	Community/Union	Yes	5	120	48	72	Yes	Yes	No	No	Senior Staff Nurse/Staff Nurse	0	0	0	0	0	1	2	1	1	2	4	2	1	2	6	5	5	1	4	4	1	2	6	1	0	16	at high risk/15-22	35	3.5	burnout/3.5-4.4
44	Female	Divorced	Master's degree or above	Khulna	45000	21	0.1	Govt	Tertiary	Yes	8	20	6	12	Yes	No	No	No	Senior Staff Nurse/Staff Nurse	0	3	3	0	0	2	5	3	5	5	5	5	5	5	7	7	5	3	4	5	4	3	4	5	6	40	targets of bullying/>22	47	4.7	very serious problem/4.5-5.4
26	Male	Unmarried	Bachelor's degree	Dhaka	29000	5	4	Autocratic	Tertiary	Yes	6	150	36	60	No	No	No	No	Senior Staff Nurse/Staff Nurse	0	2	2	0	0	3	5	4	5	4	5	3	5	3	5	2	3	1	5	5	6	4	2	2	4	37	targets of bullying/>22	35	3.5	burnout/3.5-4.4
27.4	Female	Unmarried	Diploma degree	Dhaka	27000	6.3	2.5	Govt	Tertiary	Yes	8	50	48	60	Yes	No	No	No	Senior Staff Nurse/Staff Nurse	0	3	1	1	0	2	1	1	1	2	2	2	2	2	4	4	4	3	7	7	4	4	7	1	5	15	at high risk/15-22	45	4.5	very serious problem/4.5-5.4
24.5	Male	Unmarried	Diploma degree	Dhaka	8000	1.2	0.2	Private	Primary	No	9	7	40	48	No	No	No	No	Senior Staff Nurse/Staff Nurse	0	1	0	0	0	1	1	1	1	1	1	1	2	2	6	5	7	4	4	7	3	5	3	5	1	11	non-exposed/<15	49	4.9	very serious problem/4.5-5.4
25.4	Female	Unmarried	Bachelor's degree	Dhaka	55000	1.6	0.7	NGO	Tertiary	No	5	18	36	60	No	No	No	No	Senior Staff Nurse/Staff Nurse	0	0	0	0	0	2	1	1	1	1	1	2	1	1	4	4	4	1	3	4	4	4	7	3	0	11	non-exposed/<15	38	3.8	burnout/3.5-4.4
38.2	Female	Married	Diploma degree	Dhaka	40000	14.7	8.3	Govt	Tertiary	Yes	7	35	36	60	Yes	No	Yes	No	Senior Staff Nurse/Staff Nurse	0	2	2	2	0	2	4	3	4	2	4	2	4	2	5	5	5	3	5	5	2	5	6	3	6	27	targets of bullying/>22	44	4.4	very serious problem/4.5-5.4
23	Male	Unmarried	Diploma degree	Dhaka	30000	1.2	1.2	NGO	Tertiary	No	6	50	48	100	No	No	No	No	Senior Staff Nurse/Staff Nurse	0	3	0	0	0	2	5	1	5	5	5	5	5	4	7	7	1	1	6	4	1	7	7	7	3	37	targets of bullying/>22	48	4.8	very serious problem/4.5-5.4
30.8	Female	Married	Master's degree or above	Dhaka	30000	8	4.3	Govt	Tertiary	Yes	6	50	36	60	Yes	No	No	No	Senior Staff Nurse/Staff Nurse	0	0	0	0	0	2	2	2	2	2	2	4	2	2	4	4	4	4	4	4	4	4	4	4	0	20	at high risk/15-22	40	4	burnout/3.5-4.4
31	Male	Unmarried	Bachelor's degree	Sylhet	28000	8	3	Govt	Tertiary	Yes	8	10	40	60	No	No	No	Yes	Senior Staff Nurse/Staff Nurse	0	0	0	0	0	2	2	2	2	2	2	2	2	2	7	2	3	3	3	2	2	3	3	3	0	18	at high risk/15-22	31	3.1	danger signs/2.5-3.4
29.7	Female	Married	Master's degree or above	Rajshahi	27000	6	1.4	Govt	Primary	No	5	300	48	84	No	No	No	No	Senior Staff Nurse/Staff Nurse	0	3	3	0	0	2	2	1	1	2	2	2	1	1	4	4	4	1	4	4	3	1	6	3	6	14	non-exposed/<15	34	3.4	burnout/3.5-4.4
27.3	Female	Unmarried	Master's degree or above	Dhaka	29500	4.8	2.3	Govt	Tertiary	Yes	8	20	36	60	No	No	No	No	Senior Staff Nurse/Staff Nurse	2	1	1	0	0	2	4	3	2	2	4	2	2	2	4	3	4	5	4	5	4	2	3	3	4	23	targets of bullying/>22	37	3.7	burnout/3.5-4.4
24	Female	Unmarried	Bachelor's degree	Chattogram	21000	1.4	0.1	Private	Primary	No	4	50	56	88	No	No	No	No	Senior Staff Nurse/Staff Nurse	0	3	1	2	0	4	3	3	4	2	2	2	1	3	5	6	6	2	6	6	4	5	7	4	6	24	targets of bullying/>22	51	5.1	very serious problem/4.5-5.4
25.3	Female	Married	Bachelor's degree	Dhaka	28000	3.8	2.5	Autocratic	Tertiary	Yes	4	19	48	84	No	No	No	No	Senior Staff Nurse/Staff Nurse	3	3	3	3	0	5	2	1	5	5	5	5	5	2	7	7	7	7	7	7	3	7	7	6	12	35	targets of bullying/>22	65	6.5	requires professional help/>5.4
34	Female	Married	Diploma degree	Sylhet	33000	6	6	Govt	Tertiary	Yes	8	40	42	60	Yes	Yes	Yes	No	Senior Staff Nurse/Staff Nurse	1	0	1	0	0	3	3	2	3	3	3	3	2	2	7	7	5	4	3	4	5	4	5	2	2	24	targets of bullying/>22	46	4.6	very serious problem/4.5-5.4
27	Male	Married	Master's degree or above	Chattogram	27000	5	1	Govt	Primary	No	8	25	200	60	No	No	No	No	Senior Staff Nurse/Staff Nurse	1	1	2	0	0	2	2	5	3	2	2	2	2	2	5	3	4	3	6	5	1	4	3	4	4	22	at high risk/15-22	38	3.8	burnout/3.5-4.4
26	Female	Married	Diploma degree	Chattogram	27000	5	2.5	Govt	Tertiary	No	8	20	50	60	No	No	No	No	Senior Staff Nurse/Staff Nurse	2	3	3	3	2	5	4	4	5	3	4	3	4	3	5	4	5	3	4	5	5	3	3	6	13	35	targets of bullying/>22	43	4.3	burnout/3.5-4.4
25	Female	Married	Bachelor's degree	Mymensingh	20000	1.8	1.8	NGO	Tertiary	No	7	15	36	60	No	Yes	Yes	Yes	Senior Staff Nurse/Staff Nurse	1	1	0	3	1	1	2	2	2	5	1	1	2	4	4	4	4	1	4	4	4	5	4	4	6	20	at high risk/15-22	38	3.8	burnout/3.5-4.4
24	Female	Unmarried	Bachelor's degree	Mymensingh	10000	0.7	0.7	Private	Secondary	Yes	8	15	60	120	Yes	No	No	No	Senior Staff Nurse/Staff Nurse	0	3	0	0	0	4	2	1	2	2	2	2	2	2	4	5	4	1	3	4	3	3	3	1	3	19	at high risk/15-22	31	3.1	danger signs/2.5-3.4
25	Female	Married	Bachelor's degree	Sylhet	20000	3	2.5	Private	Tertiary	Yes	6	35	60	84	No	No	No	No	Senior Staff Nurse/Staff Nurse	0	0	0	0	0	2	1	1	1	1	1	2	1	1	1	1	1	1	7	7		1	1	1	0	11	non-exposed/<15			requires professional help/>5.4
24	Female	Unmarried	Bachelor's degree	Dhaka	6000	0.4	0.1	Private	Community/Union	Yes	6	25	48	0	No	Yes	No	No	Senior Staff Nurse/Staff Nurse	0	0	0	0	0	1	1	2	1	1	2	1	2	1	5	4	4	2	1	3	5	3	3	4	0	12	non-exposed/<15	34	3.4	burnout/3.5-4.4
25.8	Female	Unmarried	Diploma degree	Dhaka	22300	2.9	2.6	Private	Tertiary	Yes	7	6	49	90	No	Yes	Yes	No	Senior Staff Nurse/Staff Nurse	0	3	0	0	0	1	2	2	2	2	3	2	3	1	6	7	7	1	6	6	6	6	7	2	3	18	at high risk/15-22	54	5.4	requires professional help/>5.4
28.3	Female	Married	Master's degree or above	Rangpur	27000	4.4	4.4	Govt	Secondary	Yes	5	20	36	60	No	No	No	No	Senior Staff Nurse/Staff Nurse	0	3	3	0	0	2	1	2	1	2	2	3	2	2	6	4	4	3	4	4	4	3	4	4	6	17	at high risk/15-22	40	4	burnout/3.5-4.4
22.8	Female	Unmarried	Diploma degree	Dhaka	6000	0.2	0.2	Private	Secondary	Yes	8	16	36	96	No	Yes	No	No	Senior Staff Nurse/Staff Nurse	0	3	2	0	0	1	2	2	3	4	2	4	1	4	6	6	5	1	1	4	4	5	5	5	5	23	targets of bullying/>22	42	4.2	burnout/3.5-4.4
38	Female	Married	Bachelor's degree	Dhaka	36000	14	8	Govt	Tertiary	Yes	7	35	36	60	Yes	No	Yes	No	Senior Staff Nurse/Staff Nurse	0	3	2	2	1	2	4	2	3	2	4	2	3	3	6	6	6	6	6	6	6	6	6	3	8	25	targets of bullying/>22	57	5.7	requires professional help/>5.4
34.5	Female	Married	Master's degree or above	Dhaka	35000	13.3	2	Govt	Tertiary	Yes	8	40	36	60	No	No	No	No	Senior Staff Nurse/Staff Nurse	2	2	1	3	0	3	3	2	3	3	4	3	3	2	4	3	3	3	4	4	3	3	4	2	8	26	targets of bullying/>22	33	3.3	danger signs/2.5-3.4
24.8	Female	Married	Diploma degree	Dhaka	24000	1.5	5	Private	Tertiary	Yes	6	19	42	96	No	Yes	No	No	Senior Staff Nurse/Staff Nurse	0	1	0	0	0	1	1	1	1	1	2	2	1	1	4	4	4	1	4	4	4	4	4	4	1	11	non-exposed/<15	37	3.7	burnout/3.5-4.4
25.5	Female	Unmarried	Bachelor's degree	Dhaka	29000	2.8	2.3	Autocratic	Tertiary	Yes	6	8	30	60	No	No	No	No	Senior Staff Nurse/Staff Nurse	3	3	3	0	0	3	2	3	2	2	2	3	1	2	3	6	6	4	5	4	4	6	6	3	9	20	at high risk/15-22	47	4.7	very serious problem/4.5-5.4
25	Female	Unmarried	Bachelor's degree	Dhaka	20000	2	2	Private	Tertiary	Yes	5	35	60	72	No	Yes	Yes	Yes	Senior Staff Nurse/Staff Nurse	0	2	0	0	0	2	2	2	1	2	4	2	2	2	4	5	4	1	4	5	4	5	2	1	2	19	at high risk/15-22	35	3.5	burnout/3.5-4.4
29.7	Female	Married	Diploma degree	Dhaka	29000	5.9	2.6	Govt	Tertiary	Yes	7	50	36	60	No	No	No	No	Senior Staff Nurse/Staff Nurse	1	2	3	1	0	2	4	2	3	3	4	2	4	3	5	5	5	4	6	6	2	5	6	3	7	27	targets of bullying/>22	47	4.7	very serious problem/4.5-5.4
28	Female	Unmarried	Master's degree or above	Sylhet	27000	3	1	Govt	Tertiary	Yes	6	30	36	60	No	No	No	No	Senior Staff Nurse/Staff Nurse	0	3	0	2	0	2	3	1	5	3	3	3	1	2	2	3	1	7		1	2	1	1	7	5	23	targets of bullying/>22			requires professional help/>5.4
26	Male	Unmarried	Bachelor's degree	Sylhet	17500	7	7	Private	Tertiary	Yes	6	40	36	72	No	Yes	No	No	Senior Staff Nurse/Staff Nurse	0	2	1	0	0	4	2	3	2	1															3		targets of bullying/>22			requires professional help/>5.4
22.4	Female	Unmarried	Diploma degree	Barishal	12000	1	1	Private	Tertiary	Yes	8	15	54	120	Yes	No	No	No	Senior Staff Nurse/Staff Nurse	0	3	0	3	0	1	2	2	1	5	2	3	2	2	5	5	5	1	2	2	5	3	5	5	6	20	at high risk/15-22	38	3.8	burnout/3.5-4.4
23.3	Female	Unmarried	Diploma degree	Dhaka	13000	1.7	1.7	Private	Tertiary	Yes	8	10	56	0	No	Yes	No	Yes	Senior Staff Nurse/Staff Nurse	0	1	2	2	2	2	3	4	4	4	4	3	3	3	5	5	3	4	5	5	3	4	6	5	7	30	targets of bullying/>22	45	4.5	very serious problem/4.5-5.4
33.4	Female	Married	Diploma degree	Barishal	26000	4.2	4.2	Govt	Primary	Yes	8	38	36	60	Yes	No	Yes	No	Senior Staff Nurse/Staff Nurse	1	2	1	2	3	2	2	1	2	2	2	2	2	2	4	3	3	3	4	3	4	2	4	1	9	17	at high risk/15-22	31	3.1	danger signs/2.5-3.4
30	Female	Married	Diploma degree	Sylhet	30000	6	5	Govt	Tertiary	Yes	8	40	40	60	Yes	No	No	No	Senior Staff Nurse/Staff Nurse	1	0	1	0	0	2	1	2	1	3	2	2	2	2	5	6	2	3	3	3	3	4	3	3	2	17	at high risk/15-22	35	3.5	burnout/3.5-4.4
30	Female	Unmarried	Bachelor's degree	Dhaka	26000	4	1.5	Autocratic	Tertiary	No	7	100	52	84	No	No	No	No	Senior Staff Nurse/Staff Nurse	1	3	3	0	0	2	5	5	5	2	2	2	5	5	4	7	4	4	4	7	3	7	3	4	7	33	targets of bullying/>22	47	4.7	very serious problem/4.5-5.4
24	Male	Unmarried	Diploma degree	Chattogram	55000	1.2	0.9	NGO	Primary	Yes	5.5	0	50	120	Yes	Yes	Yes	No	Senior Staff Nurse/Staff Nurse	0	2	0	2	3	1	5	2	5	1	2	1	2	4	5	4	4	3	1	7	4	4	7	6	7	23	targets of bullying/>22	45	4.5	very serious problem/4.5-5.4
32.4	Female	Married	Bachelor's degree	Dhaka	30000	7.8	4.7	Govt	Tertiary	Yes	6	60	36	60	No	No	No	No	Senior Staff Nurse/Staff Nurse	0	2	0	0	0	2	2	4	4	4	4	4	5	4	5	4	5	4	5	5	5	5	5	4	2	33	targets of bullying/>22	47	4.7	very serious problem/4.5-5.4
34.7	Female	Married	Bachelor's degree	Dhaka	37000	12.2	4.7	Govt	Tertiary	Yes	6	80	36	60	Yes	No	Yes	No	Senior Staff Nurse/Staff Nurse	0	2	0	0	0	2	3	3	2	2	3	2	2	2	3	3	4	4	4	4	3	3	3	2	2	21	at high risk/15-22	33	3.3	danger signs/2.5-3.4
29	Male	Married	Diploma degree	Dhaka	30000	3	3	Govt	Tertiary	Yes	10	30	48	12	No	No	Yes	No	Senior Staff Nurse/Staff Nurse	1	1	2	0	0	5	4	1	2	2	5	5	2	1	5	4	7	3	7	7	4	2	1	1	4	27	targets of bullying/>22	41	4.1	burnout/3.5-4.4
25.3	Female	Unmarried	Bachelor's degree	Sylhet	26000	5.5	2.2	NGO	Secondary	No	7	30	36	60	Yes	No	No	No	Senior Staff Nurse/Staff Nurse	0	0	0	0	0	1	2	1	1	5	5	1	2	1	4	4	6	1	1	3	3	3	4	4	0	19	at high risk/15-22	33	3.3	danger signs/2.5-3.4
29	Male	Married	Bachelor's degree	Rangpur	28000	5	4	Govt	Secondary	Yes	7	60	38	65	No	No	No	No	Senior Staff Nurse/Staff Nurse	3	3	0	0	0	1	1	2	1	5	1	1	1	1	4	4	4	1	4	4	4	1	4	2	6	14	non-exposed/<15	32	3.2	danger signs/2.5-3.4
25.3	Female	Unmarried	Master's degree or above	Sylhet	15000	3.2	1	Private	Tertiary	Yes	6	12	48	24	No	No	No	No	Senior Staff Nurse/Staff Nurse	2	3	2	0	0	2	1	2	2	2	5	1	1	1	7	7	7	6	7	7	1	7	6	7	7	17	at high risk/15-22	62	6.2	requires professional help/>5.4
38.4	Male	Married	Bachelor's degree	Dhaka	40000	16.3	8.3	Govt	Tertiary	Yes	6	60	36	60	Yes	No	Yes	No	Senior Staff Nurse/Staff Nurse	0	2	0	0	0	2	2	2	2	1	3	1	4	2	5	5	5	4	4	5	5	5	5	4	2	19	at high risk/15-22	47	4.7	very serious problem/4.5-5.4
32	Female	Divorced	Bachelor's degree	Barishal	35000	8.7	7.7	Govt	Secondary	Yes	6	200	48	72	No	Yes	No	No	Senior Staff Nurse/Staff Nurse	3	3	0	1	0	2	5	1	5	2	1	1	1	2	5	4	3	4	7	4	4	3	6	1	7	20	at high risk/15-22	41	4.1	burnout/3.5-4.4
47.4	Male	Married	Master's degree or above	Dhaka	49000	17.6	14.4	Govt	Secondary	Yes	7	45	8	120	No	No	No	No	Senior Staff Nurse/Staff Nurse	1	3	2	0	0	4	5	2	3	2	2	5	1	4	5	2	6	6	7	7	1	7	2	7	6	28	targets of bullying/>22	50	5	very serious problem/4.5-5.4
32	Female	Unmarried	Master's degree or above	Sylhet	26000	10.9	2.5	Govt	Tertiary	Yes	4.5	80	42	60	No	Yes	No	Yes	Senior Staff Nurse/Staff Nurse	1	1	0	1	0	3	2	1	2	1	2	1	2	1	4	4	3	1	4	4	1	4	6	1	3	15	at high risk/15-22	32	3.2	danger signs/2.5-3.4
26.7	Female	Married	Master's degree or above	Dhaka	28000	3.5	1.1	Autocratic	Tertiary	Yes	7	25	36	65	No	No	No	No	Senior Staff Nurse/Staff Nurse	0	3	3	1	0	2	2	2	2	2	2	2	2	2	2	5	5	5	7	7	5	5	5	5	7	18	at high risk/15-22	51	5.1	very serious problem/4.5-5.4
35.4	Female	Married	Diploma degree	Sylhet	26835	10.2	10	Govt	Tertiary	Yes	4	30	48	84	No	No	No	No	Senior Staff Nurse/Staff Nurse	0	2	2	1	0	1	5	4	3	3	4	3	5	5	5	5	4	3	3	5	3	4	7	5	5	33	targets of bullying/>22	44	4.4	very serious problem/4.5-5.4
24	Female	Married	Diploma degree	Dhaka	28060	2.7	2.7	Private	Tertiary	Yes	6	5	48	96	No	Yes	Yes	No	Senior Staff Nurse/Staff Nurse	0	3	3	0	0	1	1	1	1	1	2	1	1	1	7	3	4	2	4	4	6	2	4	4	6	10	non-exposed/<15	40	4	burnout/3.5-4.4
28	Female	Unmarried	Diploma degree	Sylhet	21000	3	3	Private	Tertiary	Yes	6	32	42	120	No	Yes	No	No	Senior Staff Nurse/Staff Nurse	0	3	1	0	0	3	3	3	4	5	2	2	3	3	6	6	6	6	6	6	6	7	5	6	4	28	targets of bullying/>22	60	6	requires professional help/>5.4
28.7	Female	Married	Bachelor's degree	Dhaka	30000	4.9	4.3	Govt	Tertiary	Yes	7	60	36	60	Yes	Yes	Yes	No	Senior Staff Nurse/Staff Nurse	0	2	0	0	0	2	2	2	3	3	3	2	2	3	4	4	4	4	4	5	5	5	5	4	2	22	at high risk/15-22	44	4.4	very serious problem/4.5-5.4
26.7	Female	Unmarried	Bachelor's degree	Dhaka	27000	1	0.4	Autocratic	Tertiary	Yes	8	18	8	10	Yes	No	No	No	Senior Staff Nurse/Staff Nurse	2	3	3	3	3	4	2	5	5	5	5	5	5	5	4	5	6	5	6	6	4	5	4	6	14	41	targets of bullying/>22	51	5.1	very serious problem/4.5-5.4
23	Female	Unmarried	Diploma degree	Dhaka	16000	2	0.1	Private	Tertiary	Yes	7	4	48	96	No	Yes	No	Yes	Senior Staff Nurse/Staff Nurse	0	3	3	0	0	2	5	3	3	4	5	3	4	4	4	4	3	3	4	7	3	3	7	3	6	33	targets of bullying/>22	41	4.1	burnout/3.5-4.4
26.6	Male	Unmarried	Bachelor's degree	Dhaka	20000	1.5	0.2	Private	Secondary	Yes	7	20	48	96	Yes	No	No	No	Senior Staff Nurse/Staff Nurse	0	3	3	2	1	2	2	2	2	2	1	2	2	2	6	3	3	4	3	3	3	3	5	4	9	17	at high risk/15-22	37	3.7	burnout/3.5-4.4
22.2	Female	Unmarried	Diploma degree	Chattogram	18000	1.2	0.2	Private	Primary	Yes	7	20	48	36	Yes	Yes	Yes	Yes	Senior Staff Nurse/Staff Nurse	0	3	0	0	0	2	1	1	2	2	2	1	3	1	4	3	1	4	4	4	3	2	2	7	3	15	at high risk/15-22	34	3.4	burnout/3.5-4.4
29	Male	Unmarried	Bachelor's degree	Sylhet	30000	6	5	Govt	Tertiary	Yes	8	35	36	60	No	No	No	No	Senior Staff Nurse/Staff Nurse	0	1	0	0	0	2	2	2	3	3	2	1	1	2	7	5	3	4	4	5	5	2	4	4	1	18	at high risk/15-22	43	4.3	burnout/3.5-4.4
27	Female	Married	Diploma degree	Sylhet	27000	3	2	Govt	Tertiary	Yes	8	40	40	60	Yes	Yes	No	No	Senior Staff Nurse/Staff Nurse	1	1	0	0	0	2	2	2	3	3	3	1	2	2	7	4	4	4	3	3	4	2	3	3	2	20	at high risk/15-22	37	3.7	burnout/3.5-4.4
25	Female	Married	Bachelor's degree	Sylhet	18000	6	6	Private	Secondary	Yes	7	50	42	42	Yes	Yes	No	Yes	Senior Staff Nurse/Staff Nurse	0	3	0	0	0	4	3	5	4	3	4	3	4	2	5	6	5	5	5	4	5	6	4	4	3	32	targets of bullying/>22	49	4.9	very serious problem/4.5-5.4
23	Male	Unmarried	Diploma degree	Dhaka	18000	1	1	Private	Tertiary	No	6	3	12	12	No	Yes	No	No	Senior Staff Nurse/Staff Nurse	0	1	0	0	0	1	1	5	2	1	2	2	1	1	5	2	2	1	5	2	1	4	7	7	1	16	at high risk/15-22	36	3.6	burnout/3.5-4.4
26	Female	Unmarried	Bachelor's degree	Dhaka	16000	2.6	0.2	Private	Tertiary	Yes	6	20	8	96	No	No	No	No	Senior Staff Nurse/Staff Nurse	0	2	1	0	1	1	2	2	2	2	1	1	2	1	5	4	4	3	4	4	3	3	5	2	4	14	non-exposed/<15	37	3.7	burnout/3.5-4.4
24.5	Female	Unmarried	Diploma degree	Khulna	12000	3.4	1.6	Private	Primary	Yes	8	45	72	70	No	Yes	No	No	Senior Staff Nurse/Staff Nurse	0	1	0	0	0	1	1	1	1	1	2	1	1	2	4	4	1	1	4	3	3	3	4	4	1	11	non-exposed/<15	31	3.1	danger signs/2.5-3.4
25.4	Female	Married	Diploma degree	Dhaka	15000	3.2	3.3	Private	Tertiary	No	5	50	36	96	Yes	No	No	No	Senior Staff Nurse/Staff Nurse	0	0	0	0	0	2	2	2	2	2	2	2	2	2	5	3	4	3	4	4	4	3	6	5	0	18	at high risk/15-22	41	4.1	burnout/3.5-4.4
40.4	Female	Married	Master's degree or above	Rangpur	37000	10.8	10.5	Govt	Secondary	Yes	7	35	48	60	No	No	No	No	Senior Staff Nurse/Staff Nurse	0	3	2	0	0	3	4	4	2	3	2	2	2	2	6	7	4	5	4	3	4	3	5	1	5	24	targets of bullying/>22	42	4.2	burnout/3.5-4.4
31	Male	Married	Bachelor's degree	Dhaka	27000	4.3	2.3	Govt	Tertiary	Yes	7	150	36	48	No	No	No	No	Senior Staff Nurse/Staff Nurse	0	3	3	0	0	3	2	2	1	2	2	4	2	1	7	7	6	2	6	6	1	2	2	4	6	19	at high risk/15-22	43	4.3	burnout/3.5-4.4
26.5	Female	Unmarried	Bachelor's degree	Dhaka	29000	3.8	3.8	Autocratic	Tertiary	Yes	7	20	30	60	Yes	No	No	No	Senior Staff Nurse/Staff Nurse	0	1	0	1	1	2	2	2	1	2	1	2	2	2	3	5	4	1	4	5	3	2	3	1	3	16	at high risk/15-22	31	3.1	danger signs/2.5-3.4
22.9	Female	Married	Diploma degree	Dhaka	16000	1.4	0.5	Private	Primary	Yes	7	30	72	0	No	Yes	Yes	No	Senior Staff Nurse/Staff Nurse	0	3	2	3	2	3	2	4	2	5	5	4	2	3	4	5	4	1	4	3	5	6	1	3	10	30	targets of bullying/>22	36	3.6	burnout/3.5-4.4
31	Female	Married	Bachelor's degree	Dhaka	34000	6	6	Autocratic	Tertiary	Yes	5	50	42	84	No	Yes	No	No	Senior Staff Nurse/Staff Nurse	3	1	1	0	0	2	2	2	2	1	2	1	2	1	4	1	4	1	3	3	4	7	7	1	5	15	at high risk/15-22	35	3.5	burnout/3.5-4.4
46.05	Female	Married	Diploma degree	Chattogram	35950	26	21	Govt	Primary	Yes	5	70	48	48	No	Yes	No	No	Senior Staff Nurse/Staff Nurse	0	3	1	0	0	1	2	1	1	4	2	2	1	2	1	4	4	1	4	4	3	4	4	4	4	16	at high risk/15-22	33	3.3	danger signs/2.5-3.4
26	Female	Unmarried	Diploma degree	Dhaka	28000	4.4	2.4	Govt	Tertiary	Yes	8	25	42	48	No	No	No	No	Senior Staff Nurse/Staff Nurse	0	2	1	0	0	2	5	2	5	3	1	2	5	5	4	5	4	1	4	4	3	2	5	4	3	30	targets of bullying/>22	36	3.6	burnout/3.5-4.4
33	Female	Married	Bachelor's degree	Dhaka	30000	10	4.4	Govt	Tertiary	Yes	6	42	42	60	No	No	No	No	Supervisor/Matron/In-charge	2	1	1	0	0	5	3	3	2	4	3	3	5	2	5	5	6	3	5	4	4	4	5	6	4	30	targets of bullying/>22	47	4.7	very serious problem/4.5-5.4
42	Female	Married	Master's degree or above	Chattogram	39000	20	12	Govt	Primary	Yes	8	10	168	72	No	No	No	No	Senior Staff Nurse/Staff Nurse	2	2	2	0	0	2	2	2	3	2	2	2	3	3	3	4	4	1	4	4	3	4	7	5	6	21	at high risk/15-22	39	3.9	burnout/3.5-4.4
24	Male	Unmarried	Diploma degree	Chattogram	47477	3	0.8	NGO	Community/Union	Yes	6	35	48	105	Yes	Yes	No	No	Senior Staff Nurse/Staff Nurse	0	1	0	0	0	2	2	2	1	2	2	2	2	1	4	4	3	3	3	3	3	2	5	4	1	16	at high risk/15-22	34	3.4	burnout/3.5-4.4
26	Female	Unmarried	Bachelor's degree	Dhaka	28000	1.8	0.2	Autocratic	Tertiary	Yes	8	15	36	45	Yes	Yes	Yes	No	Senior Staff Nurse/Staff Nurse	0	3	0	0	0	1	1	2	1	2	1	2	1	1	3	4	4	1	3	6	3	2	4	2	3	12	non-exposed/<15	32	3.2	danger signs/2.5-3.4
30	Female	Married	Diploma degree	Sylhet	27000	10	3	Govt	Tertiary	Yes	8	15	36	60	Yes	Yes	Yes	No	Senior Staff Nurse/Staff Nurse	1	0	1	0	1	2	3	3	1	1	2	2	2	1	5	4	2	2	3	5	5	4	2	4	3	17	at high risk/15-22	36	3.6	burnout/3.5-4.4
28	Female	Married	Master's degree or above	Dhaka	29761	5	5	Govt	Tertiary	Yes	8	100	7	12	Yes	No	No	No	Senior Staff Nurse/Staff Nurse	0	0	0	1	0	1	2	5	5	5	5	5	5	5	7	6	5	1	6	6	3	3	3	4	1	38	targets of bullying/>22	44	4.4	very serious problem/4.5-5.4
24.3	Male	Unmarried	Diploma degree	Dhaka	22000	3.3	1.2	Private	Tertiary	Yes	7	70	48	66	Yes	Yes	Yes	No	Senior Staff Nurse/Staff Nurse	0	2	0	0	0	2	2	2	2	2	2	3	2	2	4	4	5	6	4	4	4	3	4	4	2	19	at high risk/15-22	42	4.2	burnout/3.5-4.4
34.9	Female	Married	Bachelor's degree	Dhaka	36000	13.2	4.5	Govt	Tertiary	Yes	7	55	36	60	Yes	No	No	No	Senior Staff Nurse/Staff Nurse	0	2	0	0	0	2	2	3	2	4	4	2	4	3	3	3	4	4	4	3	3	2	2	3	2	26	targets of bullying/>22	31	3.1	danger signs/2.5-3.4
23.3	Female	Unmarried	Diploma degree	Dhaka	9000	1.8	1.8	Private	Primary	Yes	7	20	45	120	Yes	No	No	Yes	Senior Staff Nurse/Staff Nurse	0	3	1	0	0	2	1	5	2	2	2	2	2	1	4	4	4	2	6	6	3	6	3	6	4	19	at high risk/15-22	44	4.4	very serious problem/4.5-5.4
25	Male	Married	Bachelor's degree	Dhaka	18000	1	1	Private	Secondary	No	5	60	46	64	Yes	No	No	No	Senior Staff Nurse/Staff Nurse	2	3	3	2	0	2	5	5	5	5	5	5	5	5	6	6	6	4	7	7	4	7	7	4	10	42	targets of bullying/>22	58	5.8	requires professional help/>5.4
25	Female	Unmarried	Diploma degree	Dhaka	10000	1	1	Govt	Tertiary	Yes	7	28	36	60	No	No	No	No	Senior Staff Nurse/Staff Nurse	0	3	3	0	0	2	5	2	5	5	5	2	5	2	4	5	6	1	1	5	3	4	3	1	6	33	targets of bullying/>22	33	3.3	danger signs/2.5-3.4
35	Female	Married	Bachelor's degree	Chattogram	25000	4.3	4.3	Govt	Primary	Yes	8	35	42	60	Yes	No	No	No	Senior Staff Nurse/Staff Nurse	0	1	0	0	0	1	1	1	1	1	1	2	2	1	3	3	4	3	5	4	3	4	2	1	1	11	non-exposed/<15	32	3.2	danger signs/2.5-3.4
42	Female	Married	Master's degree or above	Sylhet	38000	15	7	Govt	Tertiary	Yes	8	10	36	60	Yes	No	No	No	Senior Staff Nurse/Staff Nurse	0	0	0	0	0	3	3	3	3	4	4	1	1	2	6	6	6	1	2	3	2	2	3	2	0	24	targets of bullying/>22	33	3.3	danger signs/2.5-3.4
36.2	Female	Married	Bachelor's degree	Dhaka	34000	12.2	4.6	Govt	Tertiary	Yes	7	30	36	60	Yes	No	No	No	Senior Staff Nurse/Staff Nurse	0	2	1	1	1	2	2	3	2	2	3	2	2	2	3	3	4	4	3	4	3	2	2	3	5	20	at high risk/15-22	31	3.1	danger signs/2.5-3.4
24.4	Female	Unmarried	Bachelor's degree	Dhaka		1.8	0.7	NGO	Tertiary	No	8	30	36	60	Yes	Yes	No	Yes	Senior Staff Nurse/Staff Nurse	0	1	1	0	0	2	2	1	1	2	3	3	2	2	4	3	4	3	5	6	2	3	4	4	2	18	at high risk/15-22	38	3.8	burnout/3.5-4.4
26.9	Female	Unmarried	Diploma degree	Dhaka	2300	5	0.4	Private	Tertiary	Yes	8	35	56	88	Yes	Yes	Yes	No	Senior Staff Nurse/Staff Nurse	0	3	1	0	0	2	2	2	2	2	4	2	2	2	4	4	5	1	4	4	3	1	7	4	4	20	at high risk/15-22	37	3.7	burnout/3.5-4.4
24	Female	Unmarried	Diploma degree	Sylhet	18000	2.5	2.5	Private	Tertiary	Yes	6	60	42	84	Yes	Yes	No	No	Senior Staff Nurse/Staff Nurse	0	3	0	0	0	2	1	1	1	2	1	1	1	1	7	7	7	3	3	7	6	1	6	1	3	11	non-exposed/<15	48	4.8	very serious problem/4.5-5.4
39.2	Female	Married	Bachelor's degree	Dhaka	40000	17.1	8.3	Govt	Tertiary	Yes	7	30	36	60	Yes	Yes	Yes	No	Supervisor/Matron/In-charge	0	2	0	0	0	2	2	1	2	1	2	2	4	2	3	3	4	4	4	4	2	2	6	3	2	18	at high risk/15-22	35	3.5	burnout/3.5-4.4
23.8	Female	Unmarried	Diploma degree	Dhaka	15000	2.3	2.7	Private	Primary	No	6	50	48	84	No	Yes	No	No	Senior Staff Nurse/Staff Nurse	0	2	0	0	0	1	1	1	1	1	2	2	2	1	4	3	3	1	1	6	4	1	6	4	2	12	non-exposed/<15	33	3.3	danger signs/2.5-3.4
23	Female	Unmarried	Diploma degree	Chattogram	55000	1.2	6	NGO	Tertiary	No	7	45	56	120	Yes	No	No	No	Senior Staff Nurse/Staff Nurse	1	2	0	0	0	2	2	2	2	2	5	2	5	2	4	5	5	1	4	6	4	4	4	1	3	24	targets of bullying/>22	38	3.8	burnout/3.5-4.4
32	Male	Married	Master's degree or above	Dhaka	35000	9	5	Govt	Tertiary	Yes	7	35	40	36	No	No	No	No	Senior Staff Nurse/Staff Nurse	2	3	3	2	1	2	5	3	3	4	4	3	3	2	4	4	4	5	4	5	4	3	2	4	11	29	targets of bullying/>22	39	3.9	burnout/3.5-4.4
24	Female	Unmarried	Bachelor's degree	Dhaka	20000	1	0.6	NGO	Secondary	Yes	9	10	48	4	Yes	Yes	No	No	Senior Staff Nurse/Staff Nurse	0	2	1	1	0	2	2	2	2	2	2	2	2	2	4	3	3	3	4	4	3	3	5	2	4	18	at high risk/15-22	34	3.4	burnout/3.5-4.4
27.4	Male	Married	Bachelor's degree	Dhaka	27000	1.2	0.2	Autocratic	Tertiary	Yes	8	5	42	48	Yes	Yes	No	No	Senior Staff Nurse/Staff Nurse	0	1	1	0	0	2	2	2	2	2	2	2	2	1	4	4	4	1	2	4	4	3	4	4	2	17	at high risk/15-22	34	3.4	burnout/3.5-4.4
25	Female	Married	Diploma degree	Chattogram	27000	2.5	2.4	Govt	Tertiary	Yes	10	200	36	40	No	No	Yes	No	Senior Staff Nurse/Staff Nurse	3	3	2	0	0	1	2	1	4	5	5	3	4	3	6	5	6	1	4	4	4	4	3	5	8	28	targets of bullying/>22	42	4.2	burnout/3.5-4.4
32.2	Female	Married	Master's degree or above	Dhaka	36000	8.2	4.6	Govt	Tertiary	Yes	6	30	36	60	No	No	No	No	Senior Staff Nurse/Staff Nurse	2	3	3	3	1	5	5	4	5	3	5	2	5	2	5	5	5	6	3	3	5	5	5	3	12	36	targets of bullying/>22	45	4.5	very serious problem/4.5-5.4
25	Female	Unmarried	Diploma degree	Dhaka	27800	5.3	0.11	Govt	Tertiary	Yes	7	20	42	36	Yes	Yes	No	No	Senior Staff Nurse/Staff Nurse	0	0	0	0	0	1	1	1	1	1	2	1	1	1	5	4	5	1	4	4	3	3	4	3	0	10	non-exposed/<15	36	3.6	burnout/3.5-4.4
30	Male	Married	Master's degree or above	Rangpur	40000	4	4	NGO	Secondary	Yes	6		72	0	Yes	Yes	Yes	Yes	Supervisor/Matron/In-charge	1	2	2	2	2	4	4	3	3	4	3	4	4	4	6	5	4	4	4	6	5	5	5	5	9	33	targets of bullying/>22	49	4.9	very serious problem/4.5-5.4
28.2	Female	Married	Bachelor's degree	Dhaka	28000	6	5	Govt	Tertiary	Yes	6	40	36	60	Yes	No	Yes	No	Senior Staff Nurse/Staff Nurse	0	1	0	0	0	2	2	2	2	2	2	1	2	2	4	4	4	4	4	4	4	4	4	2	1	17	at high risk/15-22	38	3.8	burnout/3.5-4.4
27.5	Female	Unmarried	Master's degree or above	Rangpur	27090	4	2.4	Govt	Primary	Yes	8	35	42	72	No	No	No	No	Senior Staff Nurse/Staff Nurse	0	3	2	2	0	5	5	1	2	5	2	2	5	1	5	7	6	7	7	5	1	4	5	6	7	28	targets of bullying/>22	53	5.3	very serious problem/4.5-5.4
24	Female	Married	Diploma degree	Chattogram	47000	2.2	0.6	NGO	Community/Union	Yes	7	24	48	120	Yes	No	No	No	Senior Staff Nurse/Staff Nurse	0	1	0	0	0	2	2	2	2	1	1	1	1	1	7	5	5	4	4	4	4	2	3	4	1	13	non-exposed/<15	42	4.2	burnout/3.5-4.4
31.2	Female	Married	Master's degree or above	Sylhet	26000	7.6	0.9	Govt	Tertiary	Yes	5	80	126	60	Yes	No	Yes	No	Senior Staff Nurse/Staff Nurse	1	2	0	0	0	1	3	2	1	3	5	5	5	3	5	3	4	3	5	4	4	3	4	3	3	28	targets of bullying/>22	38	3.8	burnout/3.5-4.4
25.3	Female	Unmarried	Diploma degree	Rangpur	7500	1.4	1.3	Private	Secondary	No	8	15	48	120	No	Yes	No	No	Senior Staff Nurse/Staff Nurse	0	3	2	0	0	1	5	1	5	5	3	1	5	5	5	1	4	1	7	4	4	3	7	7	5	31	targets of bullying/>22	43	4.3	burnout/3.5-4.4
44	Female	Married	Diploma degree	Chattogram	38000	17	1.6	Govt	Secondary	Yes	8	18	56	60	Yes	Yes	No	No	Senior Staff Nurse/Staff Nurse	0	0	0	0	0	1	2	2	1	1	2	1	5		4	2	4	3	5	1	7	4	5	1	0		targets of bullying/>22	36	3.6	burnout/3.5-4.4
45	Female	Married	Bachelor's degree	Sylhet	45000	25	20	Govt	Tertiary	Yes	8	15	36	60	Yes	No	No	No	Senior Staff Nurse/Staff Nurse	1	1	0	1	1	2	2	2	3	3	2	2	3	2	4	4	4	3	3	4	5	2	4	2	4	21	at high risk/15-22	35	3.5	burnout/3.5-4.4
38	Female	Married	Diploma degree	Sylhet	35000	12	7	Govt	Tertiary	Yes	6	50	36	60	Yes	No	No	No	Senior Staff Nurse/Staff Nurse	1	1	0	0	0	2	2	2	2	2	2	2	2	2	3	3	3	4	2	3	3	3	3		2	18	at high risk/15-22			requires professional help/>5.4
30	Male	Married	Bachelor's degree	Dhaka	28000	9	2	Govt	Tertiary	Yes	7	15	42	48	No	No	No	No	Senior Staff Nurse/Staff Nurse	0	3	2	0	0	2	2	2	2	4	4	4	3	5	4	4	5	3	3	4	2	2	5	2	5	28	targets of bullying/>22	34	3.4	burnout/3.5-4.4
24.7	Male	Unmarried	Diploma degree	Dhaka	27000	1.3	0.9	Govt	Tertiary	Yes	6	40	36	60	No	No	No	No	Senior Staff Nurse/Staff Nurse	0	1	2	1	0	5	5	5	5	5	5	3	5	3	3	3	3	3	5	5	2	6	7	4	4	41	targets of bullying/>22	41	4.1	burnout/3.5-4.4
24	Female	Married	Diploma degree	Dhaka	17000	0.9	0.9	Private	Secondary	Yes	6	3	48	62	No	Yes	No	No	Senior Staff Nurse/Staff Nurse	2	3	3	1	0	1	1	2	2	5	2	1	1	3	6	4	3	6	4	4	5	4	7	3	9	18	at high risk/15-22	46	4.6	very serious problem/4.5-5.4
29	Female	Unmarried	Bachelor's degree	Sylhet	30000	7	5	Govt	Tertiary	Yes	8	40	48	60	Yes	No	No	No	Senior Staff Nurse/Staff Nurse	2	1	1	0	0	5	3	2	3	3	2	1	2	2	7	2	4	1	2	3	3	3	3	3	4	23	targets of bullying/>22	31	3.1	danger signs/2.5-3.4
28	Male	Married	Bachelor's degree	Dhaka	27000	6	1	Govt	Tertiary	Yes	6	50	40	60	Yes	Yes	No	No	Senior Staff Nurse/Staff Nurse	3	3	0	0	0	5	5	1	1	5	1	5	5	5	7	7	7	1	7	7	1	1	7	4	6	33	targets of bullying/>22	49	4.9	very serious problem/4.5-5.4
27	Female	Married	Bachelor's degree	Dhaka	28000	4	0.9	Private	Tertiary	Yes	5	20	56	84	No	No	No	No	Senior Staff Nurse/Staff Nurse	0	2	0	1	0	1	2	1	1	2	2	2	2	1	5	4	4	1	3	4	3	1	5	6	3	14	non-exposed/<15	36	3.6	burnout/3.5-4.4
24	Female	Unmarried	Bachelor's degree	Dhaka	6000	0.3	0.3	Autocratic	Tertiary	No	4	60	42	90	No	No	No	No	Senior Staff Nurse/Staff Nurse	0	3	0	0	0	2	2	2	2	5	2	2	2	5	6	3	4	4	4	4	4	4	7	7	3	24	targets of bullying/>22	47	4.7	very serious problem/4.5-5.4
26	Female	Married	Bachelor's degree	Mymensingh	32000	6	6	Govt	Tertiary	Yes	8	60	50	60	No	No	No	No	Senior Staff Nurse/Staff Nurse	1	3	2	0	0	2	3	5	3	3	4	3	4	3	5	3	4	3	4	5	4	4	7	3	6	30	targets of bullying/>22	42	4.2	burnout/3.5-4.4
23	Female	Unmarried	Bachelor's degree	Sylhet	5000	1	1.5	Private	Tertiary	No	7	20	29	39	Yes	Yes	Yes	Yes	Senior Staff Nurse/Staff Nurse	1	1	1	1	0	2	5	2	5	5	5	5	4	2	5	4	5	6	7	5	3	6	3	5	4	35	targets of bullying/>22	49	4.9	very serious problem/4.5-5.4
30	Female	Married	Master's degree or above	Rangpur	27000	2.4	2.4	Govt	Secondary	Yes	6	50	42	120	No	Yes	Yes	Yes	Senior Staff Nurse/Staff Nurse	3	0	0	0	0	2	1	2	1	5	2	5	5	2	7	7	6	2	5	7	7	2	3	1	3	25	targets of bullying/>22	47	4.7	very serious problem/4.5-5.4
26	Female	Married	Master's degree or above	Dhaka	30000	3	1	Govt	Tertiary	Yes	8	30	36	60	No	No	No	No	Senior Staff Nurse/Staff Nurse	0	3	3	3	0	1	5	5	5	5	5	5	5	5	5	4	4	1	5	3	5	3	3	7	9	41	targets of bullying/>22	40	4	burnout/3.5-4.4
25	Male	Unmarried	Bachelor's degree	Chattogram	28000	4	2	Govt	Primary	Yes	7	20	36	84	No	No	No	No	Senior Staff Nurse/Staff Nurse	0	0	1	0	0	1	2	2	2	2	2	2	2	2	3	3	3	3	5	3	3	3	3	3	1	17	at high risk/15-22	32	3.2	danger signs/2.5-3.4
34	Female	Married	Diploma degree	Chattogram	49000	12	2.7	Private	Primary	Yes	8	30	48	28	Yes	No	No	Yes	Senior Staff Nurse/Staff Nurse	0	3	2	2	0	2	2	2	2	2	2	2	2	2	4	4	4	4	4	4	3	4	4	4	7	18	at high risk/15-22	39	3.9	burnout/3.5-4.4
27	Female	Married	Master's degree or above	Chattogram	35000	5	1	Govt	Tertiary	Yes	7	30	48	14	No	Yes	No	No	Senior Staff Nurse/Staff Nurse	0	0	0	0	0	2	5	5	2	5	5	1	5	5	7	7	7	1	7	7	4	6	1	6	0	35	targets of bullying/>22	53	5.3	very serious problem/4.5-5.4
31.2	Female	Unmarried	Diploma degree	Dhaka	27000	6.3	0.11	Govt	Tertiary	Yes	6	60	36	60	Yes	No	Yes	No	Senior Staff Nurse/Staff Nurse	0	0	0	0	0	2	2	2	3	4	4	1	2	2	5	5	6	4	4	6	4	4	4	5	0	22	at high risk/15-22	47	4.7	very serious problem/4.5-5.4
25	Female	Married	Bachelor's degree	Dhaka	27000	2.3	2.2	Govt	Primary	No	8	50	42	48	No	No	No	No	Senior Staff Nurse/Staff Nurse	0	3	3	3	3	2	2	2	2	2	2	2	2	2	6	5	4	5	4	4	3	4	4	4	12	18	at high risk/15-22	43	4.3	burnout/3.5-4.4
24	Female	Married	Diploma degree	Chattogram	17000	2	2	Private	Secondary	Yes	8	50	6	12	Yes	Yes	No	No	Senior Staff Nurse/Staff Nurse	0	1	0	0	0	1	1	1	1	2	1	2	2	1	4	3	4	3	4	5	5	4	1	1	1	12	non-exposed/<15	34	3.4	burnout/3.5-4.4
34.2	Female	Married	Bachelor's degree	Dhaka	34000	10.1	4.7	Govt	Tertiary	Yes	6	40	36	60	Yes	No	No	No	Senior Staff Nurse/Staff Nurse	0	1	1	0	0	2	2	1	2	2	2	1	2	1	4	3	4	3	3	4	2	2	5	3	2	15	at high risk/15-22	33	3.3	danger signs/2.5-3.4
29	Female	Unmarried	Diploma degree	Dhaka	29000	9	2.3	Govt	Tertiary	Yes	6	45	42	36	Yes	Yes	Yes	No	Senior Staff Nurse/Staff Nurse	0	2	2	2	3	2	5	2	2	5	5	2	5	2	7	4	5	3	7	7	4	6	7	3	9	30	targets of bullying/>22	53	5.3	very serious problem/4.5-5.4
40	Female	Married	Bachelor's degree	Sylhet	35000	10	10	Govt	Tertiary	Yes	8	30	36	60	Yes	No	No	No	Senior Staff Nurse/Staff Nurse	1	1	0	0	0	2	2	2	2	2	2	2	2	2	5	3	4	2	2	4	2	3	3	3	2	18	at high risk/15-22	31	3.1	danger signs/2.5-3.4
24.3	Female	Married	Diploma degree	Dhaka	31000	4.4	4.5	Govt	Tertiary	Yes	7	50	42	60	Yes	Yes	No	No	Senior Staff Nurse/Staff Nurse	3	3	0	0	0	2	2	2	1	1	2	2	2	2	4	4	4	2	4	4	4	4	5	4	6	16	at high risk/15-22	39	3.9	burnout/3.5-4.4
29.2	Female	Married	Bachelor's degree	Dhaka	34000	4.8	1	Govt	Tertiary	Yes	6	60	36	60	Yes	No	No	No	Senior Staff Nurse/Staff Nurse	0	1	0	0	0	2	2	2	2	1	4	1	4	2	3	4	5	3	4	4	2	4	3	4	1	20	at high risk/15-22	36	3.6	burnout/3.5-4.4
23.2	Female	Unmarried	Bachelor's degree	Sylhet	18000	4.8	3.5	Private	Tertiary	Yes	7	25	36	84	No	No	No	No	Senior Staff Nurse/Staff Nurse	0	1	1	0	0	1	1	2	1	2	2	1	1	2	4	4	5	3	5	3	2	3	1	2	2	13	non-exposed/<15	32	3.2	danger signs/2.5-3.4
27.8	Female	Unmarried	Bachelor's degree	Dhaka	28252	3.9	1.9	Autocratic	Tertiary	Yes	6	25	40	0	Yes	No	No	No	Senior Staff Nurse/Staff Nurse	0	3	1	0	0	2	2	1	1	1	1	1	2	3	3	5	4	3	4	6	3	1	4	2	4	14	non-exposed/<15	35	3.5	burnout/3.5-4.4
36	Male	Married	Master's degree or above	Dhaka	29000	14	2.4	Govt	Tertiary	Yes	7	15	48	60	No	No	No	No	Supervisor/Matron/In-charge	1	3	0	0	0	5	4	2	2	5	3	3	3	4	6	4	2	2	4	4	4	4	4	4	4	31	targets of bullying/>22	38	3.8	burnout/3.5-4.4
23.8	Female	Unmarried	Diploma degree	Sylhet	16500	1.4	1.4	Private	Tertiary	Yes	7	35	6	56	No	Yes	No	Yes	Senior Staff Nurse/Staff Nurse	0	3	0	0	0	2	1	5	5	5	5	5	1	1	7	7	7	7	7	7	7	1	7	1	3	30	targets of bullying/>22	58	5.8	requires professional help/>5.4
25	Female	Married	Bachelor's degree	Dhaka	20000	1.6	1	Private	Tertiary	Yes	6	6	84	84	No	Yes	Yes	No	Senior Staff Nurse/Staff Nurse	2	3	3	0	0	2	5	5	3	5	5	5	5	5	6	7	4	7	7	7	4	4	4	7	8	40	targets of bullying/>22	57	5.7	requires professional help/>5.4
30.3	Female	Unmarried	Diploma degree	Dhaka	29000	9.2	0.11	Govt	Tertiary	Yes	6	60	36	60	Yes	No	No	No	Senior Staff Nurse/Staff Nurse	0	2	2	1	0	3	4	4	4	4	4	2	4	3	5	5	5	5	3	6	6	5	6	4	5	32	targets of bullying/>22	50	5	very serious problem/4.5-5.4
30	Female	Married	Bachelor's degree	Sylhet	32000	7	5	Govt	Tertiary	Yes	7	40	36	60	No	No	No	No	Senior Staff Nurse/Staff Nurse	1	1	1	0	0	2	2	2	2	2	2	2	2	2	7	4	6	2	3	5	4	4	6	7	3	18	at high risk/15-22	48	4.8	very serious problem/4.5-5.4
23.4	Female	Unmarried	Diploma degree	Rajshahi	12000	1	0.7	Private	Primary	Yes	6	15	42	96	Yes	Yes	No	No	Senior Staff Nurse/Staff Nurse	0	3	0	0	0	2	2	3	2	4	4	2	2	2	4	3	4	5	7	5	4	5	5	1	3	23	targets of bullying/>22	43	4.3	burnout/3.5-4.4
24	Female	Unmarried	Bachelor's degree	Sylhet	17000	6	6	Private	Tertiary	Yes	6	60	36	10	Yes	Yes	No	Yes	Senior Staff Nurse/Staff Nurse	0	3	3	0	0	1	2	2	2	5	2	2	2	2	6	5	4	1	3	4	3	3	3	7	6	20	at high risk/15-22	39	3.9	burnout/3.5-4.4
25	Female	Married	Diploma degree	Sylhet	20000	3.5	2.6	Private	Tertiary	Yes	8	80	36	56	Yes	No	No	No	Senior Staff Nurse/Staff Nurse	0	0	0	0	1	2	2	2	2	5	3	2	2	1	7	7	7	2	3	3	5	7	7	3	1	21	at high risk/15-22	51	5.1	very serious problem/4.5-5.4
24.3	Male	Unmarried	Diploma degree	Barishal		3.3	1	Autocratic	Secondary	No	8	80	40	70	No	No	No	No	Senior Staff Nurse/Staff Nurse	2	3	1	0	0	1	2	3	2	4	1	1	2	5	5	6	7	4	5	4	5	5	5	6	6	21	at high risk/15-22	52	5.2	very serious problem/4.5-5.4
30	Male	Unmarried	Diploma degree	Sylhet	30000	6	5	Govt	Tertiary	Yes	8	10	40	60	Yes	No	No	No	Senior Staff Nurse/Staff Nurse	1	0	0	0	0	2	2	2	2	2	2	1	2	2	7	2	3	1	3	3	3	3	4	4	1	17	at high risk/15-22	33	3.3	danger signs/2.5-3.4
26	Female	Unmarried	Bachelor's degree	Dhaka	20000	1.2	1	Private	Tertiary	Yes	8	40	48	60	No	Yes	No	No	Senior Staff Nurse/Staff Nurse	2	1	1	0	0	1	1	5	3	5	5	5	5	1	7	4	3	4	4	4	4	5	4	4	4	31	targets of bullying/>22	43	4.3	burnout/3.5-4.4
24	Female	Unmarried	Bachelor's degree	Dhaka	23000	2.8	1.8	Private	Tertiary	Yes	7	40	47	56	Yes	Yes	No	No	Senior Staff Nurse/Staff Nurse	0	1	0	0	0	2	1	2	1	1	2	2	2	1	4	4	2	1	4	4	5	1	5	2	1	14	non-exposed/<15	32	3.2	danger signs/2.5-3.4
23.7	Female	Married	Diploma degree	Dhaka	27000	2.3	0.3	Autocratic	Tertiary	Yes	6.5	18	36	72	No	Yes	Yes	Yes	Senior Staff Nurse/Staff Nurse	0	3	0	0	0	1	2	1	2	2	2	2	2	2	4	3	1	1	4	4	4	4	4	4	3	16	at high risk/15-22	33	3.3	danger signs/2.5-3.4
25.2	Female	Married	Bachelor's degree	Sylhet	19000	3.5	2.5	Private	Tertiary	Yes	8	80	35	56	Yes	Yes	No	No	Senior Staff Nurse/Staff Nurse	0	0	0	0	0	2	2	2	2	5	2	2	2	1	7	7	7	2	3	3	5	7	7	3	0	20	at high risk/15-22	51	5.1	very serious problem/4.5-5.4
21.5	Female	Unmarried	Diploma degree	Dhaka	12000	0.8	0.8	Private	Secondary	Yes	6	30	36	192	Yes	Yes	Yes	Yes	Senior Staff Nurse/Staff Nurse	0	0	0	0	1	2	1	2	1	2	2	2	2	1	1	3	4	3	4	3	3	4	4	4	1	15	at high risk/15-22	33	3.3	danger signs/2.5-3.4
23.4	Female	Married	Diploma degree	Sylhet	16000	1.2	1.2	Private	Tertiary	Yes	6	25	36	84	Yes	No	No	No	Senior Staff Nurse/Staff Nurse	0	2	1	0	0	2	2	1	1	2	2	2	1	2	5	6	4	4	4	4	1	2	4	4	3	15	at high risk/15-22	38	3.8	burnout/3.5-4.4
30.2	Male	Married	Diploma degree	Rangpur	26000	6.3	0.9	Govt	Secondary	Yes	6	20	50	72	Yes	No	No	No	Senior Staff Nurse/Staff Nurse	1	0	0	0	0	5	1	1	2	2	2	1	1	2	3	4	5	4	5	5	3	3	4	7	1	17	at high risk/15-22	43	4.3	burnout/3.5-4.4
23	Female	Married	Diploma degree	Khulna	7500	2.2	2.2	Private	Secondary	Yes	6	50	42	84	No	Yes	No	No	Senior Staff Nurse/Staff Nurse	3	3	3	0	0	1	1	1	1	1	1	1	1	1	4	3	3	3	4	4	3	4	3	4	9	9	non-exposed/<15	35	3.5	burnout/3.5-4.4
29	Female	Married	Bachelor's degree	Khulna	28000	4.3	2.5	Govt	Primary	Yes	8	80	36	48	No	No	No	No	Senior Staff Nurse/Staff Nurse	0	3	3	2	0	2	2	2	2	3	2	3	2	2	5	4	5	4	4	5	4	3	6	4	8	20	at high risk/15-22	44	4.4	very serious problem/4.5-5.4
25	Female	Unmarried	Bachelor's degree	Sylhet	21000	1.3	1	Private	Tertiary	Yes	9.5	20	50	72	Yes	Yes	No	No	Senior Staff Nurse/Staff Nurse	0	1	0	0	0	1	1	2	1	2	2	2	2	2	4	4	4	3	4	5	4	4	4	4	1	15	at high risk/15-22	40	4	burnout/3.5-4.4
24.7	Female	Unmarried	Diploma degree	Dhaka	30000	7	0.7	NGO	Tertiary	Yes	8	35	42	60	Yes	Yes	Yes	Yes	Senior Staff Nurse/Staff Nurse	0	0	0	0	0	1	1	1	1	3	1	1	1	1	4	3	4	1	4	4	3	3	5	1	0	11	non-exposed/<15	32	3.2	danger signs/2.5-3.4
29	Male	Married	Master's degree or above	Sylhet	30000	6	4.5	Govt	Tertiary	Yes	6	15	42	60	Yes	No	No	No	Senior Staff Nurse/Staff Nurse	0	3	3	0	0	3	4	3	4	3	4	5	3	3	6	4	6	1	4	6	1	1	1	3	6	32	targets of bullying/>22	33	3.3	danger signs/2.5-3.4
28	Female	Unmarried	Diploma degree	Chattogram	30000	4.4	4.4	Govt	Secondary	No	8	40	36	72	Yes	No	No	No	Senior Staff Nurse/Staff Nurse	0	2	0	0	0	1	1	2	2	1	2	1	2	1	4	3	4	1	4	3	4	4	3	1	2	13	non-exposed/<15	31	3.1	danger signs/2.5-3.4
25.7	Female	Unmarried	Bachelor's degree	Dhaka	27000	0.6	0.2	Autocratic	Tertiary	Yes	8	36	36	72	No	No	No	No	Senior Staff Nurse/Staff Nurse	0	3	0	0	0	1	1	2	1	1	1	1	1	1	6	4	6	1	3	3	3	1	4	5	3	10	non-exposed/<15	36	3.6	burnout/3.5-4.4
25	Male	Unmarried	Master's degree or above	Sylhet	17000	3	3	Private	Tertiary	Yes	8	15	42	84	Yes	Yes	No	No	Senior Staff Nurse/Staff Nurse	0	3	0	0	0	1	1	2	1	2	1	1	1	2	7	7	7	7	7	7	1	7	1	7	3	12	non-exposed/<15	58	5.8	requires professional help/>5.4
25.3	Female	Married	Diploma degree	Dhaka	26000	9.5	4.4	Govt	Secondary	Yes	7	50	36	60	No	No	No	No	Senior Staff Nurse/Staff Nurse	0	1	0	0	0	2	2	2	2	2	2	2	2	1	3	4	4	3	4	4	4	4	5	3	1	17	at high risk/15-22	38	3.8	burnout/3.5-4.4
25.3	Female	Married	Master's degree or above	Dhaka	22000	3	3	Private	Tertiary	Yes	6	130	48	0	No	Yes	No	Yes	Senior Staff Nurse/Staff Nurse	0	1	0	0	0	1	1	2	2	1	2	1	1	1	6	3	4	1	3	4	3	1	4	4	1	12	non-exposed/<15	33	3.3	danger signs/2.5-3.4
25	Male	Unmarried	Master's degree or above	Dhaka	15000	2	1	NGO	Secondary	No	7	10	40	80	Yes	No	No	No	Senior Staff Nurse/Staff Nurse	0	1	2	0	0	3	2	1	2	3	2	2	2	2	5	4	3	2	3	6	4	3	3	3	3	19	at high risk/15-22	36	3.6	burnout/3.5-4.4
27.2	Female	Unmarried	Master's degree or above	Dhaka	27000	4	0.1	Govt	Tertiary	Yes	6	60	42	60	No	No	No	No	Senior Staff Nurse/Staff Nurse	0	0	0	0	0	1	1	1	1	1	2	1	2	1	5	4	4	1	4	1	3	1	7	1	0	11	non-exposed/<15	31	3.1	danger signs/2.5-3.4
25.8	Female	Unmarried	Bachelor's degree	Dhaka	28000	1.6	0.6	NGO	Tertiary	Yes	8	0	56	0	Yes	Yes	Yes	Yes	Senior Staff Nurse/Staff Nurse	0	3	0	0	0	2	5	5	4	4	5	5	5	5	4	7	6	1	7	7	3	7	2	7	3	40	targets of bullying/>22	51	5.1	very serious problem/4.5-5.4
30.4	Male	Married	Master's degree or above	Chattogram	31000	6.4	4.4	Govt	Secondary	No	7	90	36	60	Yes	No	No	Yes	Senior Staff Nurse/Staff Nurse	0	0	0	0	0	5	2	2	2	2	2	5	5	2	3	4	4	3	5	5	3	1	2	1	0	27	targets of bullying/>22	31	3.1	danger signs/2.5-3.4
35.2	Female	Married	Bachelor's degree	Dhaka	32000	12.1	4.6	Govt	Tertiary	Yes	7	60	36	60	Yes	No	Yes	No	Senior Staff Nurse/Staff Nurse	0	2	0	0	0	2	2	1	2	1	3	2	4	2	4	4	5	5	5	4	3	3	4	3	2	19	at high risk/15-22	40	4	burnout/3.5-4.4
29.5	Male	Married	Bachelor's degree	Dhaka	27000	8	0.9	Govt	Tertiary	Yes	7	50	36	36	No	No	No	No	Senior Staff Nurse/Staff Nurse	2	1	0	0	0	3	2	2	2	2	3	2	2	2	5	4	4	4	5	4	2	3	4	1	3	20	at high risk/15-22	36	3.6	burnout/3.5-4.4
28	Female	Unmarried	Bachelor's degree	Rajshahi	30000	4.2	3.8	Govt	Tertiary	Yes	6	30	50	84	No	No	No	No	Senior Staff Nurse/Staff Nurse	1	3	3	3	0	1	1	2	1	2	2	1	2	1	5	1	4	1	4	4	5	4	6	4	10	13	non-exposed/<15	38	3.8	burnout/3.5-4.4
23	Female	Unmarried	Diploma degree	Barishal	10000	1.3	1.3	Private	Primary	Yes	8	20	45	120	No	No	No	No	Senior Staff Nurse/Staff Nurse	0	0	1	1	0	5	4	5	5	2	1	3	5	2	4	3	4	4	4	4	3	1	7	7	2	32	targets of bullying/>22	41	4.1	burnout/3.5-4.4
43.6	Female	Married	Diploma degree	Sylhet	34000	11		Govt	Tertiary	Yes	9	50	56	60	No	Yes	No	No	Senior Staff Nurse/Staff Nurse	3	3	3	0	0	2	2	3	2	1	1	1	1	1	3	4	7	1		4	4	6	1	5	9	14	non-exposed/<15			requires professional help/>5.4
25	Female	Married	Diploma degree	Sylhet	27000	5	3	Govt	Tertiary	Yes	6	120	36	60	No	No	No	No	Senior Staff Nurse/Staff Nurse	3	3	3	0	0	1	2	5	1	2	2	1	1	1	6	4	7	3	4	5	4	1	7	1	9	16	at high risk/15-22	42	4.2	burnout/3.5-4.4
31	Female	Unmarried	Bachelor's degree	Chattogram	41000	9	2	Govt	Tertiary	Yes	7	25	56	84	No	No	No	Yes	Senior Staff Nurse/Staff Nurse	0	0	0	0	0	2	1	1	1	1	1	1	2	2	4	5	4	1	5	3	2	1	2	4	0	12	non-exposed/<15	31	3.1	danger signs/2.5-3.4
37.7	Female	Married	Diploma degree	Dhaka	40000	18.4	8.2	Govt	Tertiary	Yes	5	50	36	60	Yes	No	No	No	Senior Staff Nurse/Staff Nurse	0	3	3	3	0	4	4	3	3	2	4	2	4	2	5	5	5	5	5	5	2	4	5	3	9	28	targets of bullying/>22	44	4.4	very serious problem/4.5-5.4
24.6	Female	Unmarried	Master's degree or above	Dhaka	28000	1.3	0.3	Autocratic	Tertiary	Yes	6	25	36	72	Yes	No	No	No	Senior Staff Nurse/Staff Nurse	0	1	0	1	0	2	1	1	1	2	2	2	1	1	5	4	3	1	1	4	1	3	5	4	2	13	non-exposed/<15	31	3.1	danger signs/2.5-3.4
25	Female	Married	Bachelor's degree	Sylhet	17000	0.6	0.6	Private	Tertiary	Yes	6	30	42	60	Yes	No	No	No	Senior Staff Nurse/Staff Nurse	0	3	1	0	0	3		1	2	1	1	1	1	1	6	3	2	4	2	3	3	5	7	1	4		targets of bullying/>22	36	3.6	burnout/3.5-4.4
28	Female	Unmarried	Bachelor's degree	Dhaka	29000	4	1.4	Govt	Tertiary	Yes	6	20	36	60	No	No	No	No	Senior Staff Nurse/Staff Nurse	1	3	1	3	0	1	1	1	2	2	1	2	1	1	4	4	4	3	3	5	4	1	4	1	8	12	non-exposed/<15	33	3.3	danger signs/2.5-3.4
27.9	Male	Unmarried	Bachelor's degree	Dhaka	29000	4.1	2.6	Govt	Tertiary	Yes	6	16	36	60	Yes	No	No	No	Senior Staff Nurse/Staff Nurse	0	2	0	0	0	4	4	4	5	4	5	3	5	4	7	7	6	6	6	6	4	6	6	4	2	38	targets of bullying/>22	58	5.8	requires professional help/>5.4
22.4	Female	Married	Diploma degree	Sylhet	17000	0.6	0.6	Private	Tertiary	Yes	8	40	36	84	No	No	No	No	Senior Staff Nurse/Staff Nurse	0	3	1	0	0	2	2	3	4	3	2	1	2	2	5	5	6	4	3	5	6	6	7	5	4	21	at high risk/15-22	52	5.2	very serious problem/4.5-5.4
32.4	Female	Married	Bachelor's degree	Dhaka	30000	7.2	4.6	Govt	Tertiary	Yes	6	40	36	60	Yes	No	No	No	Senior Staff Nurse/Staff Nurse	0	1	0	0	0	2	2	2	3	2	3	3	4	2	4	4	3	3	3	4	4	4	4	4	1	23	targets of bullying/>22	37	3.7	burnout/3.5-4.4
27	Female	Unmarried	Master's degree or above	Dhaka	27000	0.8	0.8	Govt	Tertiary	Yes	7	10	36	60	Yes	Yes	No	No	Senior Staff Nurse/Staff Nurse	0	0	1	0	0	2	1	2	1	2	2	2	1	1	4	5	7	1	5	6	3	6	1	1	1	14	non-exposed/<15	39	3.9	burnout/3.5-4.4
29	Female	Married	Bachelor's degree	Dhaka	28000	5	1	Govt	Tertiary	Yes	9	35	36	60	No	No	No	No	Senior Staff Nurse/Staff Nurse	2	2	0	0	0	2	1	2	3	2	1	1	2	2	6	6	6	2	6	7	4	2	5	4	4	16	at high risk/15-22	48	4.8	very serious problem/4.5-5.4
26	Female	Married	Bachelor's degree	Dhaka	27000	1	0.2	Autocratic	Tertiary	Yes	6	30	36	60	No	Yes	No	No	Senior Staff Nurse/Staff Nurse	0	0	0	0	0	1	1	1	1	1	2	2	1	1	6	4	4	1	4	4	5	2	5	2	0	11	non-exposed/<15	37	3.7	burnout/3.5-4.4
31.2	Male	Married	Master's degree or above	Barishal	27000	2.4	1.8	Govt	Primary	Yes	7	40	36	72	Yes	Yes	No	No	Senior Staff Nurse/Staff Nurse	0	0	0	0	1	2	2	3	3	3	4	3	3	3	5	4	5	4	4	5	5	3	3	4	1	26	targets of bullying/>22	42	4.2	burnout/3.5-4.4
26	Female	Married	Diploma degree	Sylhet	18000	3	3	Private	Tertiary	Yes	8	40	43	120	No	Yes	No	No	Senior Staff Nurse/Staff Nurse	0	3	0	0	0	3	3	2	3	5	4	2	3	2	5	4	5	5	5	5	5	5	5	5	3	27	targets of bullying/>22	49	4.9	very serious problem/4.5-5.4
27.9	Male	Unmarried	Master's degree or above	Sylhet	28000	5.1	2.3	Govt	Secondary	Yes	8	50	42	60	No	No	No	No	Senior Staff Nurse/Staff Nurse	0	3	2	0	0	2	2	2	4	2	2	1	1	1	3	2	7	7	7	6	3	2	1	3	5	17	at high risk/15-22	41	4.1	burnout/3.5-4.4
29	Male	Married	Bachelor's degree	Rajshahi	30000	5	4	Govt	Tertiary	Yes	8	25	50	72	No	No	No	No	Senior Staff Nurse/Staff Nurse	0	0	0	0	0	2	2	2	2	2	2	3	5	2	4	3	3	4	5	4	3	5	3	2	0	22	at high risk/15-22	36	3.6	burnout/3.5-4.4
26.4	Female	Unmarried	Diploma degree	Sylhet	26640	2.5	2.5	Govt	Tertiary	Yes	12	15	42	60	No	Yes	No	No	Senior Staff Nurse/Staff Nurse	0	3	3	0	0	2	2	2	1	2	2	2	2	2	3	4	3	1	6	6	5	2	2	1	6	17	at high risk/15-22	33	3.3	danger signs/2.5-3.4
34.2	Female	Married	Bachelor's degree	Dhaka	27000	9.7	0.11	Govt	Tertiary	Yes	6	60	36	60	Yes	No	No	No	Senior Staff Nurse/Staff Nurse	0	0	0	0	0	2	2	2	3	4	4	2	2	3	3	3	3	4	4	3	3	3	3	3	0	24	targets of bullying/>22	32	3.2	danger signs/2.5-3.4
42	Female	Married	Master's degree or above	Sylhet	38000	15	7	Govt	Tertiary	Yes	8	10	36	60	Yes	No	No	No	Senior Staff Nurse/Staff Nurse	0	0	0	0	0	3	3	3	3	4	4	1	1	2	6	6	6	1	2	3	2	2	3	2	0	24	targets of bullying/>22	33	3.3	danger signs/2.5-3.4
29.7	Female	Married	Bachelor's degree	Dhaka	32430	5.5	4.5	Govt	Tertiary	Yes	6	40	36	60	Yes	No	Yes	No	Senior Staff Nurse/Staff Nurse	0	0	0	0	0	2	3	3	3	4	3	2	2	2	4	4	4	4	4	4	4	4	4	3	0	24	targets of bullying/>22	39	3.9	burnout/3.5-4.4
26	Female	Unmarried	Diploma degree	Dhaka	27000	4.7	1	Govt	Tertiary	Yes	7	40	42	60	Yes	No	No	No	Senior Staff Nurse/Staff Nurse	0	1	2	0	0	2	2	1	3	1	3	1	3	2	2	2	3	3	3	3	3	3	5	5	3	18	at high risk/15-22	32	3.2	danger signs/2.5-3.4
36	Female	Married	Bachelor's degree	Dhaka	34000	12	5	Govt	Tertiary	Yes	6	50	36	60	Yes	No	Yes	No	Senior Staff Nurse/Staff Nurse	0	2	1	0	0	2	2	2	2	1	3	2	4	2	6	6	6	5	6	6	6	6	5	4	3	20	at high risk/15-22	56	5.6	requires professional help/>5.4
28	Female	Unmarried	Bachelor's degree	Chattogram	28000	5	2.3	Govt	Primary	Yes	7	1000	48	72	Yes	Yes	No	No	Senior Staff Nurse/Staff Nurse	0	3	3	3	1	2	1	2	1	2	2	2	1	1	5	4	5	4	3	4	3	1	5	4	10	14	non-exposed/<15	38	3.8	burnout/3.5-4.4
24.3	Male	Unmarried	Diploma degree	Dhaka	27500	3	3	Private	Tertiary	Yes	7	30	56	72	Yes	Yes	Yes	No	Senior Staff Nurse/Staff Nurse	0	0	0	0	0	1	1	1	1	1	2	2	2	1	5	4	3	1	1	4	3	3	5	3	0	12	non-exposed/<15	32	3.2	danger signs/2.5-3.4
24.3	Female	Unmarried	Diploma degree	Sylhet	19500	4	3.5	Private	Tertiary	Yes	7	25	36	84	No	No	No	No	Senior Staff Nurse/Staff Nurse	2	2	0	0	0	2	2	2	2	3	2	2	2	2	5	5	5	4	5	5	3	5	2	3	4	19	at high risk/15-22	42	4.2	burnout/3.5-4.4
27.3	Male	Married	Master's degree or above	Chattogram	26000	4.5	0.1	Govt	Tertiary	Yes	8	50	36	72	Yes	No	No	No	Senior Staff Nurse/Staff Nurse	0	3	3	0	0	3	5	5	5	2	2	4	2	2	4	6	5	4	4	4	3	4	3	7	6	30	targets of bullying/>22	44	4.4	very serious problem/4.5-5.4
27	Female	Unmarried	Diploma degree	Sylhet	26000	6	4	Private	Tertiary	Yes	6	40	36	84	Yes	Yes	No	No	Senior Staff Nurse/Staff Nurse	0	3	0	0	0	2	3	4	5	4	5	4	4	4	6	6	6	1	6	6	1	1	4	7	3	35	targets of bullying/>22	44	4.4	very serious problem/4.5-5.4
25	Female	Unmarried	Diploma degree	Dhaka	25000	3.3	2.1	Private	Secondary	Yes	7	24	60	74	No	Yes	No	Yes	Senior Staff Nurse/Staff Nurse	0	0	1	0	0	2	2	2	1	2	2	1	2	1	5	4	5	1	3	4	3	1	4	4	1	15	at high risk/15-22	34	3.4	burnout/3.5-4.4
26	Female	Married	Diploma degree	Sylhet	23000	3	3	Private	Secondary	No	7	4	48	96	Yes	Yes	No	No	Senior Staff Nurse/Staff Nurse	0	3	3	0	0	2	5	2	2	1	2	2	2	2	4	5	4	4	4	5	3	3	5	4	6	20	at high risk/15-22	41	4.1	burnout/3.5-4.4
25.6	Male	Unmarried	Bachelor's degree	Khulna	25000	0.2	0.2	Autocratic	Tertiary	Yes	10	30	36	96	Yes	Yes	No	No	Senior Staff Nurse/Staff Nurse	1	3	2	1	0	2	1	1	1	1	2	1	1	1	4	4	4	1	3	3	4	1	6	1	7	11	non-exposed/<15	31	3.1	danger signs/2.5-3.4
24	Female	Unmarried	Bachelor's degree	Sylhet	17500	0.8	0.8	Private	Tertiary	Yes	7	40	36	84	Yes	Yes	No	No	Senior Staff Nurse/Staff Nurse	0	3	0	0	0	2	2	2	2	5	2	2	2	2	7	7	7	1	2	5	2	2	1	7	3	21	at high risk/15-22	41	4.1	burnout/3.5-4.4
31.2	Female	Married	Bachelor's degree	Dhaka	32000	7.8	4.8	Govt	Tertiary	Yes	7	60	36	60	Yes	Yes	No	No	Senior Staff Nurse/Staff Nurse	0	1	0	0	0	2	2	2	2	2	3	2	4	2	4	4	4	5	5	5	5	2	3	3	1	21	at high risk/15-22	40	4	burnout/3.5-4.4
23	Female	Married	Bachelor's degree	Barishal	10000	4	2	Govt	Tertiary	Yes	8	50	42	60	Yes	Yes	No	No	Senior Staff Nurse/Staff Nurse	0	3	1	0	0	1	1	1	2	2	2	2	1	2	4	7	7	2	4	4	4	3	4	2	4	14	non-exposed/<15	41	4.1	burnout/3.5-4.4
25.3	Female	Unmarried	Diploma degree	Chattogram	26000	5.5	0.2	Private	Primary	Yes	4	30	36	60	Yes	Yes	Yes	Yes	Senior Staff Nurse/Staff Nurse	0	0	1	3	1	1	2	2	3	3	2	4	1	5	3	4	2	4	4	3	6	1	5	3	5	23	targets of bullying/>22	35	3.5	burnout/3.5-4.4
23.5	Female	Unmarried	Diploma degree	Sylhet	16500	0.6	0.6	Private	Tertiary	Yes	6	40	42	84	Yes	Yes	No	No	Senior Staff Nurse/Staff Nurse	0	2	1	0	0	1	1	1	1	3	2	1	2	1	7	4	7	2	2	3	4	4	1	1	3	13	non-exposed/<15	35	3.5	burnout/3.5-4.4
33	Female	Married	Bachelor's degree	Dhaka	28000	12.3	4.4	Govt	Tertiary	No	6	50	36	60	No	No	No	No	Senior Staff Nurse/Staff Nurse	0	3	3	1	0	4	3	5	5	5	5	5	5	5	3	7	7	3	7	7	3	7	5	5	7	42	targets of bullying/>22	54	5.4	requires professional help/>5.4
24.9	Female	Unmarried	Bachelor's degree	Dhaka	20000	2.9	2.3	Private	Tertiary	No	9	8	48	96	No	No	No	No	Senior Staff Nurse/Staff Nurse	0	2	0	0	0	1	1	2	1	1	1	1	1	1	4	4	4	1	3	4	3	3	7	4	2	10	non-exposed/<15	37	3.7	burnout/3.5-4.4
33.2	Female	Married	Bachelor's degree	Dhaka	29000	11.2	4.6	Govt	Tertiary	Yes	6	60	36	60	Yes	No	No	No	Senior Staff Nurse/Staff Nurse	0	0	0	0	0	2	2	2	2	2	3	2	4	2	4	3	4	3	5	3	3	4	4	3	0	21	at high risk/15-22	36	3.6	burnout/3.5-4.4
24.9	Female	Married	Diploma degree	Sylhet	6000	1	1	Private	Primary	No	6	30	50	122	No	No	No	No	Senior Staff Nurse/Staff Nurse	0	3	1	3	2	1	5	5	5	5	5	3	5	5	4	6	7	3	7	7	3	7	1	5	9	39	targets of bullying/>22	50	5	very serious problem/4.5-5.4
33	Female	Married	Bachelor's degree	Dhaka	29000	11	4.4	Govt	Primary	Yes	5	15	46	6	No	No	No	No	Senior Staff Nurse/Staff Nurse	0	3	1	0	0	2	2	2	2	1	1	4	2	5	5	4	4	1	6	5	3	2	5	1	4	21	at high risk/15-22	36	3.6	burnout/3.5-4.4
40	Male	Married	Diploma degree	Sylhet	36000	18	10	Govt	Tertiary	Yes	9	40	36		Yes	No	No	No	Senior Staff Nurse/Staff Nurse	1	1	1	0	0	3	3	3	3	4	1	1	1	1	5	5	5	1	2	3	3	3	4	3	3	20	at high risk/15-22	34	3.4	burnout/3.5-4.4
26.4	Male	Unmarried	Master's degree or above	Sylhet	25000	2.7	2.6	Private	Tertiary	Yes	6	37	41	72	Yes	Yes	No	No	Senior Staff Nurse/Staff Nurse	0	3	3	1	0	2	1	1	1	2	2	2	2	2	4	4	3	2	2	4	3	2	3	5	7	15	at high risk/15-22	32	3.2	danger signs/2.5-3.4
25.8	Female	Married	Bachelor's degree	Sylhet	20000	4.2	4.2	Private	Tertiary	No	8	12	58	108	No	Yes	No	No	Senior Staff Nurse/Staff Nurse	0	3	1	0	0	1	5	3	5	5	3	1	3	2	4	5	6	1	1	7	3	2	3	4	4	28	targets of bullying/>22	36	3.6	burnout/3.5-4.4
34.2	Male	Married	Diploma degree	Dhaka	29000	10.9	2.6	Govt	Tertiary	Yes	6	60	36	60	Yes	Yes	Yes	No	Senior Staff Nurse/Staff Nurse	0	2	0	0	0	2	1	2	2	1	2	2	4	2	4	4	4	5	5	5	3	2	2	3	2	18	at high risk/15-22	37	3.7	burnout/3.5-4.4
21.6	Female	Unmarried	Diploma degree	Dhaka	17000	0.5	0.5	Private	Secondary	Yes	8	25	36	48	No	No	No	No	Senior Staff Nurse/Staff Nurse	0	1	0	0	0	1	2	2	1	1	1	1	2	1	4	3	3	2	4	4	3	3	4	3	1	12	non-exposed/<15	33	3.3	danger signs/2.5-3.4
28	Male	Married	Master's degree or above	Dhaka	32000	5.5	4	Govt	Tertiary	Yes	8	50	36	60	No	No	No	No	Senior Staff Nurse/Staff Nurse	1	3	3	3	0	2	3	2	3	2	3	2	3	2	4	3	2	4	3	2	5	3	5	4	10	22	at high risk/15-22	35	3.5	burnout/3.5-4.4
24	Female	Unmarried	Bachelor's degree	Sylhet	18000	0.9	0.9	Private	Secondary	Yes	6	33	36	84	No	Yes	No	No	Senior Staff Nurse/Staff Nurse	0	3	0	0	0	2	5	1	5	5	2	1	1	3	7	7	7	1	7	7	3	6	7	1	3	25	targets of bullying/>22	53	5.3	very serious problem/4.5-5.4
28	Male	Married	Master's degree or above	Dhaka	25000	4	2	Govt	Tertiary	Yes	6	30	36	60	No	No	No	No	Senior Staff Nurse/Staff Nurse	0	0	0	0	0	2	2	2	1	2	2	1	1	1	3	2	4	1	5	6	4	4	5	1	0	14	non-exposed/<15	35	3.5	burnout/3.5-4.4
25	Female	Unmarried	Diploma degree	Dhaka	32000	5	4	Govt	Tertiary	Yes	7	100	70	60	No	No	No	No	Senior Staff Nurse/Staff Nurse	0	0	1	0	0	1	1	1	2	2	3	2	1	5	6	4	4	1	3	5	6	3	2	4	1	18	at high risk/15-22	38	3.8	burnout/3.5-4.4
26	Female	Unmarried	Master's degree or above	Dhaka	28000	2.8	1.8	Autocratic	Tertiary	Yes	7	34	42	36	Yes	Yes	No	No	Senior Staff Nurse/Staff Nurse	1	3	0	0	0	2	1	1	1	2	2	2	2	1	4	4	3	1	3	4	3	4	5	2	4	14	non-exposed/<15	33	3.3	danger signs/2.5-3.4
24	Female	Unmarried	Diploma degree	Rajshahi	15000	5.3	2.3	Private	Secondary	Yes	5	10	48	70	Yes	Yes	No	No	Senior Staff Nurse/Staff Nurse	0	3	0	0	0	2	1	1	4	2	3	4	1	1	7	4	7	7	4	4	6	1	7	1	3	19	at high risk/15-22	48	4.8	very serious problem/4.5-5.4
25	Female	Unmarried	Bachelor's degree	Rangpur	26000	2	0.1	Autocratic	Tertiary	No	4	30	36	60	No	No	No	Yes	Senior Staff Nurse/Staff Nurse	0	2	1	0	0	2	4	3	2	3	1	2	2	3	3	5	1	3	1	3	1	1	7	7	3	22	at high risk/15-22	32	3.2	danger signs/2.5-3.4
26.5	Female	Unmarried	Master's degree or above	Sylhet	15000	2	0.6	Private	Tertiary	Yes	6	6	7	50	No	No	No	No	Senior Staff Nurse/Staff Nurse	0	3	1	0	0	1	1	2	1	2	5	2	1	1	5	6	7	1	7	7	4	5	7	7	4	16	at high risk/15-22	56	5.6	requires professional help/>5.4
27.6	Female	Married	Diploma degree	Dhaka	29000	4.2	0.4	Govt	Tertiary	Yes	5	25	36	60	No	No	No	No	Senior Staff Nurse/Staff Nurse	0	1	2	1	0	2	2	2	2	2	5	2	3	3	5	5	5	4	6	6	2	6	7	4	4	23	targets of bullying/>22	50	5	very serious problem/4.5-5.4
25	Male	Unmarried	Bachelor's degree	Sylhet	20000	0.9	0.9	Private	Tertiary	Yes	6	20	36	60	No	No	No	No	Senior Staff Nurse/Staff Nurse	0	3	3	1	0	3	2	5	2	5	2	5	4	5	5	7	7	4	7	6	6	7	6	7	7	33	targets of bullying/>22	62	6.2	requires professional help/>5.4
23	Female	Unmarried	Diploma degree	Dhaka	14500	2	2	Autocratic	Secondary	Yes	10	30	42	60	Yes	Yes	Yes	Yes	Senior Staff Nurse/Staff Nurse	1	0	0	0	0	1	1	1	2	2	2	3	2	2	3	4	3	1	3	4	4	6	3	2	1	16	at high risk/15-22	33	3.3	danger signs/2.5-3.4
30	Male	Married	Master's degree or above	Dhaka	29400	6	2	Govt	Tertiary	Yes	8	10	48	96	Yes	No	No	No	Senior Staff Nurse/Staff Nurse	3	3	3	0	0	5	5	5	5	2	2	5	4	3	4	3	3	4	4	7	4	5	5	4	9	36	targets of bullying/>22	43	4.3	burnout/3.5-4.4
56	Female	Married	Master's degree or above	Dhaka	50000	36	1	Govt	Secondary	Yes	8	56	72	60	No	Yes	No	No	Supervisor/Matron/In-charge	3	0	0	2	0	5	2	5	1	2	1	5	2	2	5	7	7	7	7	7	7	7	6	1	5	25	targets of bullying/>22	61	6.1	requires professional help/>5.4
27	Female	Unmarried	Master's degree or above	Dhaka	29000	2.3	1	Govt	Tertiary	Yes	10	4	36	60	No	No	No	No	Senior Staff Nurse/Staff Nurse	0	3	1	0	0	2	2	1	1	2	2	2	2	2	5	5	4	4	5	5	4	4	1	4	4	16	at high risk/15-22	41	4.1	burnout/3.5-4.4
32.7	Female	Married	Bachelor's degree	Dhaka	25000	11	4.2	Govt	Tertiary	Yes	6	60	48	48	No	No	No	No	Senior Staff Nurse/Staff Nurse	2	3	3	2	0	2	2	5	5	5	5	4	5	5	4	3	7	6	7	5	1	4	7	1	10	38	targets of bullying/>22	45	4.5	very serious problem/4.5-5.4
29	Female	Unmarried	Bachelor's degree	Sylhet	30000	4.4	4.4	Govt	Tertiary	Yes	6	10	42	60	Yes	Yes	No	No	Senior Staff Nurse/Staff Nurse	0	3	3	0	0	2	2	2	1	3	3	3	3	3	3	3	3	1	5	5	5	4	2	2	6	22	at high risk/15-22	33	3.3	danger signs/2.5-3.4
26	Male	Unmarried	Master's degree or above	Sylhet	20000	1.8	1	Private	Tertiary	No	6	30	48	84	No	No	No	No	Senior Staff Nurse/Staff Nurse	1	2	1	0	0	2	2	2	1	2	3	2	1	1	5	4	3	1	3	3	4	2	7	2	4	16	at high risk/15-22	34	3.4	burnout/3.5-4.4
29.7	Female	Unmarried	Bachelor's degree	Khulna	24000	6.1	2.4	Govt	Secondary	Yes	6	70	50	72	No	No	No	No	Senior Staff Nurse/Staff Nurse	1	3	3	0	0	1	2	4	3	3	3	2	2	2	5	5	5	3	5	6	2	4	4	4	7	22	at high risk/15-22	43	4.3	burnout/3.5-4.4
23	Male	Unmarried	Bachelor's degree	Dhaka	26000	1	1	Private	Tertiary	No	6	25	50	70	No	No	No	Yes	Senior Staff Nurse/Staff Nurse	1	1	1	0	0	2	2	2	2	3	4	3	2	5	6	5	4	3	3	4	4	4	4	4	3	25	targets of bullying/>22	41	4.1	burnout/3.5-4.4
28.3	Female	Unmarried	Master's degree or above	Dhaka	30000	5.6	2.3	Govt	Tertiary	Yes	6	50	36	60	Yes	Yes	Yes	No	Senior Staff Nurse/Staff Nurse	0	2	1	0	0	2	2	2	1	1	2	2	4	2	4	4	4	5	4	5	4	4	6	3	3	18	at high risk/15-22	43	4.3	burnout/3.5-4.4
23	Female	Unmarried	Diploma degree	Dhaka	25000	2	0.7	Private	Tertiary	Yes	4	2	7	13	No	No	No	Yes	Senior Staff Nurse/Staff Nurse	2	3	3	0	0	2	5	5	5	5	5	5	5	5	7	7	7	7	7	7	4	7	7	1	8	42	targets of bullying/>22	61	6.1	requires professional help/>5.4
27	Female	Unmarried	Bachelor's degree	Dhaka	29000	4	1.2	Govt	Tertiary	Yes	8	6	48	36	Yes	Yes	No	No	Senior Staff Nurse/Staff Nurse	0	0	0	0	1	1	2	2	2	4	2	2	2	1	5	4	4	1	3	5	3	1	4	5	1	18	at high risk/15-22	35	3.5	burnout/3.5-4.4
28	Female	Married	Master's degree or above	Dhaka	30000	4.5	0.1	Govt	Tertiary	Yes	5	30	36	60	Yes	No	No	No	Senior Staff Nurse/Staff Nurse	0	3	2	0	0	4	5	5	5	5	5	4	4	2	6	5	5	6	6	6	5	5	5	5	5	39	targets of bullying/>22	54	5.4	requires professional help/>5.4
23	Female	Married	Diploma degree	Rajshahi	10000	1	1	Private	Primary	No	6	20	56	70	No	Yes	No	No	Senior Staff Nurse/Staff Nurse	0	3	0	0	0	1	2	2	1	1	1	1	1	2	5	3	2	1	5	4	7	3	5	3	3	12	non-exposed/<15	38	3.8	burnout/3.5-4.4
31	Female	Married	Diploma degree	Sylhet	29000	15	3	Govt	Tertiary	Yes	8	50	48	12	No	Yes	No	No	Senior Staff Nurse/Staff Nurse	0	3	0	0	0	1	1	1	1	4	1	1	2	1	4	4	1	1	4	4	7	1	2	3	3	13	non-exposed/<15	31	3.1	danger signs/2.5-3.4
26	Female	Unmarried	Bachelor's degree	Dhaka	20000	3	2	Private	Secondary	Yes	8	2	42	96	No	Yes	No	Yes	Senior Staff Nurse/Staff Nurse	0	3	3	0	0	1	2	2	2	5	2	5	5	2	5	4	4	1	3	4	3	3	4	1	6	26	targets of bullying/>22	32	3.2	danger signs/2.5-3.4
43	Male	Married	Bachelor's degree	Sylhet	36000	13	10	Govt	Tertiary	Yes	9	50	40	60	Yes	No	No	No	Senior Staff Nurse/Staff Nurse	3	3	3	1	0	4	2	2	4	4	2	2	2	2	7	5	3	4	5	4	4	6	6	4	10	24	targets of bullying/>22	48	4.8	very serious problem/4.5-5.4
28.8	Female	Unmarried	Bachelor's degree	Dhaka	27500	5.2	2.8	Govt	Tertiary	Yes	6	30	36	60	Yes	No	Yes	No	Senior Staff Nurse/Staff Nurse	0	2	1	0	0	2	2	2	2	3	3	2	4	2	5	5	5	4	4	4	5	5	5	3	3	22	at high risk/15-22	45	4.5	very serious problem/4.5-5.4
29.5	Female	Married	Master's degree or above	Khulna	27000	7	2.3	Govt	Secondary	Yes	7	25	36	60	No	Yes	No	No	Senior Staff Nurse/Staff Nurse	0	2	0	0	0	2	1	1	1	1	2	1	1	2	4	4	4	1	4	5	3	3	4	1	2	12	non-exposed/<15	33	3.3	danger signs/2.5-3.4
24.4	Male	Married	Bachelor's degree	Chattogram	27000	2.6	2.6	Govt	Secondary	Yes	9	200	39	0	No	No	No	No	Senior Staff Nurse/Staff Nurse	0	3	0	0	0	1	1	1	2	2	1	1	1	1	4	4	4	1	5	5	2	1	4	3	3	11	non-exposed/<15	33	3.3	danger signs/2.5-3.4
25.9	Female	Married	Bachelor's degree	Dhaka	27000	1	2	Autocratic	Tertiary	Yes	7	70	36	72	Yes	No	No	No	Senior Staff Nurse/Staff Nurse	0	1	0	0	0	2	2	2	2	2	2	2	2	2	5	5	4	1	4	5	4	4	5	4	1	18	at high risk/15-22	41	4.1	burnout/3.5-4.4
29	Female	Unmarried	Bachelor's degree	Sylhet	29000	4.2	0.5	Govt	Tertiary	Yes	8	40	36	60	No	Yes	No	No	Senior Staff Nurse/Staff Nurse	0	2	2	2	1	2	2	2	2	2	2	2	2	2	5	6	6	4	4	4	3	4	2	4	7	18	at high risk/15-22	42	4.2	burnout/3.5-4.4
23	Male	Unmarried	Diploma degree	Chattogram	10000	0.1	0.1	Private	Secondary	No	6	20	12	72	No	No	No	No	Senior Staff Nurse/Staff Nurse	0	2	2	0	0	2	5	3	2	2	1	2	2	2	5	4	4	4	4	4	4	4	4	4	4	21	at high risk/15-22	41	4.1	burnout/3.5-4.4
28	Male	Married	Bachelor's degree	Dhaka	50000	6	6	Govt	Tertiary	Yes	6	10	60	60	No	No	No	No	Senior Staff Nurse/Staff Nurse	2	3	3	3	0	4	3	4	3	2	1	1	1	1	3	3	3	1	5	3	3	2	6	2	11	20	at high risk/15-22	31	3.1	danger signs/2.5-3.4
23.5	Female	Unmarried	Diploma degree	Dhaka	27000	1	1	Autocratic	Tertiary	Yes	7	15	36	72	Yes	Yes	No	No	Senior Staff Nurse/Staff Nurse	0	2	0	0	0	1	1	1	1	2	2	2	2	1	5	3	4	1	4	4	4	3	4	1	2	13	non-exposed/<15	33	3.3	danger signs/2.5-3.4
27.4	Female	Unmarried	Diploma degree	Dhaka	27000	7	2.3	Govt	Tertiary	Yes	8	50	48	60	No	Yes	No	No	Senior Staff Nurse/Staff Nurse	0	0	0	0	0	2	2	1	2	1	2	1	2	1	2	2	4	3	7	7	4	1	7	1	0	14	non-exposed/<15	38	3.8	burnout/3.5-4.4
26	Male	Married	Master's degree or above	Sylhet	20000	2	2	Private	Secondary	No	5	20	8	12	No	No	No	No	Senior Staff Nurse/Staff Nurse	0	3	1	0	0	1	1	2	1	1	2	1	3	2	1	2	4	2	4	3	7	5	4	2	4	14	non-exposed/<15	34	3.4	burnout/3.5-4.4
26	Female	Married	Bachelor's degree	Rajshahi	26000	3	1	Govt	Primary	Yes	5	40	40	96	No	Yes	No	No	Senior Staff Nurse/Staff Nurse	0	3	3	0	0	2	2	2	2	2	2	2	2	2	4	4	4	2	4	4	3	2	4	1	6	18	at high risk/15-22	32	3.2	danger signs/2.5-3.4
24	Female	Unmarried	Diploma degree	Sylhet	20000	3.5	0.3	Private	Tertiary	Yes	6	11	36	103	Yes	Yes	No	Yes	Senior Staff Nurse/Staff Nurse	0	1	0	1	0	2	5	1	5	4	2	1	4	3	5	5	5	1	4	6	6	3	7	4	2	27	targets of bullying/>22	46	4.6	very serious problem/4.5-5.4
32.7	Female	Married	Bachelor's degree	Dhaka	34000	9	5	Govt	Tertiary	Yes	7	50	36	60	Yes	No	No	No	Supervisor/Matron/In-charge	0	1	0	0	0	2	2	2	3	1	2	2	3	2	2	3	4	4	3	3	3	3	4	3	1	19	at high risk/15-22	32	3.2	danger signs/2.5-3.4
49	Female	Married	Diploma degree	Sylhet	45000	23	15	Govt	Tertiary	Yes	8	40	36	60	Yes	Yes	No	No	Senior Staff Nurse/Staff Nurse	1	1	1	0	0	2	2	2	3	3	2	2	2	3	5	3	2	1	2	3	3	4	3	5	3	21	at high risk/15-22	31	3.1	danger signs/2.5-3.4
27.2	Male	Married	Bachelor's degree	Dhaka	32000	4.2	0.11	Govt	Tertiary	Yes	6	60	48	80	No	No	No	No	Senior Staff Nurse/Staff Nurse	0	2	2	0	0	3	2	2	2	3	3	3	3	3	4	4	4	3	4	4	3	4	4	4	4	24	targets of bullying/>22	38	3.8	burnout/3.5-4.4
25	Female	Married	Diploma degree	Chattogram	26000	3	0.3	Autocratic	Secondary	Yes	8	20	36	60	Yes	No	No	No	Senior Staff Nurse/Staff Nurse	0	0	1	0	0	1	2	5	2	2	2	2	2	2	6	5	5	5	5	5	5	5	4	4	1	20	at high risk/15-22	49	4.9	very serious problem/4.5-5.4
29	Female	Unmarried	Master's degree or above	Sylhet	28019	8	2	Govt	Tertiary	Yes	8	300	6	8	No	No	Yes	No	Senior Staff Nurse/Staff Nurse	0	3	2	2	0	2	2	2	2	2	5	2	2	2	4	3	3	4	4	3	3	3	6	4	7	21	at high risk/15-22	37	3.7	burnout/3.5-4.4
22.4	Female	Unmarried	Diploma degree	Dhaka	12000	1.4	5	Private	Primary	No	8	5	72	90	No	No	No	No	Senior Staff Nurse/Staff Nurse	0	0	0	1	0	3	2	1	1	2	1	1	2	2	5	2	4	1	3	5	3	4	4	6	1	15	at high risk/15-22	37	3.7	burnout/3.5-4.4
31.4	Male	Married	Master's degree or above	Dhaka	27710	10	0.1	Govt	Tertiary	Yes	8	15	36	60	Yes	No	No	No	Senior Staff Nurse/Staff Nurse	0	0	0	0	0	2	2	3	1	2	1	3	2	1	3	2	6	5	5	5	3	4	4	1	0	17	at high risk/15-22	38	3.8	burnout/3.5-4.4
24	Female	Unmarried	Bachelor's degree	Dhaka	10000	1	1	Private	Primary	Yes	6	15	16	192	Yes	Yes	No	No	Senior Staff Nurse/Staff Nurse	0	0	0	0	0	2	1	2	1	1	2	1	1	1	5	4	5	1	5	4	4	5	4	4	0	12	non-exposed/<15	41	4.1	burnout/3.5-4.4
29.3	Male	Married	Master's degree or above	Dhaka	29000	6.2	4.7	Govt	Tertiary	Yes	6	10	36	60	Yes	No	Yes	No	Senior Staff Nurse/Staff Nurse	0	1	0	0	0	2	2	2	1	2	2	2	4	2	3	4	4	4	4	3	3	3	3	3	1	19	at high risk/15-22	34	3.4	burnout/3.5-4.4
32.2	Female	Married	Bachelor's degree	Chattogram	29000	10.7	4.2	Govt	Tertiary	Yes	7	40	36	60	No	No	No	Yes	Senior Staff Nurse/Staff Nurse	0	3	0	0	0	2	2	2	2	2	2	2	2	2	4	4	3	1	4	4	4	1	4	3	3	18	at high risk/15-22	32	3.2	danger signs/2.5-3.4
29	Female	Married	Master's degree or above	Chattogram	29000	4.3	4.3	Govt	Primary	Yes	6	10	36	60	Yes	No	No	No	Senior Staff Nurse/Staff Nurse	0	2	3	0	0	2	2	3	2	2	2	2	2	4	4	4	5	3	4	4	3	3	6	5	5	21	at high risk/15-22	41	4.1	burnout/3.5-4.4
27.3	Male	Unmarried	Diploma degree	Dhaka	30000	5	4.2	Govt	Secondary	No	7	250	40	50	Yes	No	No	No	Senior Staff Nurse/Staff Nurse	3	3	3	3	1	5	5	5	5	3	2	1	3	3	3	3	3	6	3	4	3	3	4	2	13	32	targets of bullying/>22	34	3.4	burnout/3.5-4.4
23	Female	Unmarried	Diploma degree	Dhaka	24000	0.7	0.7	Private	Secondary	Yes	5	30	36	60	No	Yes	Yes	Yes	Senior Staff Nurse/Staff Nurse	0	3	1	0	0	2	1	1	1	2	2	2	1	5	6	6	6	4	4	7	4	4	4	4	4	17	at high risk/15-22	49	4.9	very serious problem/4.5-5.4
32	Male	Married	Master's degree or above	Dhaka	32000	11	4.2	Govt	Tertiary	Yes	6	25	72	60	No	No	No	No	Senior Staff Nurse/Staff Nurse	1	1	1	0	0	4	2	2	2	1	1	2	1	2	5	4	3	2	2	3	5	2	7	4	3	17	at high risk/15-22	37	3.7	burnout/3.5-4.4
25	Female	Unmarried	Diploma degree	Chattogram	49000	2.7	2.7	NGO	Primary	Yes	5	50	48	115	No	No	No	No	Senior Staff Nurse/Staff Nurse	0	0	0	0	0	2	1	1	1	2	5	2	2	1	7	5	5	1	4	5	4	3	5	7	0	17	at high risk/15-22	46	4.6	very serious problem/4.5-5.4
25	Male	Unmarried	Diploma degree	Chattogram	15000	8	3	Private	Tertiary	Yes	6	10	46	100	Yes	Yes	No	Yes	Senior Staff Nurse/Staff Nurse	0	3	0	0	0	5	1	1	5	2	5	5	5	5	4	7	2	1	1	4	3	6	4	1	3	34	targets of bullying/>22	33	3.3	danger signs/2.5-3.4
22	Male	Unmarried	Diploma degree	Dhaka	15000	1.5	0.5	Private	Primary	No	7	30	56	96	No	No	No	No	Senior Staff Nurse/Staff Nurse	0	1	1	0	0	1	2	1	2	1	4	3	4	4	5	4	4	3	4	4	3	2	3	1	2	22	at high risk/15-22	33	3.3	danger signs/2.5-3.4
33.3	Female	Married	Master's degree or above	Sylhet	20000	2.4	2.4	Govt	Secondary	Yes	6	60	36	60	No	No	No	No	Senior Staff Nurse/Staff Nurse	0	2	0	0	0	5	1	1	1	1	2	1	1	1	4	5	4	1	4	3	5	3	7	5	2	14	non-exposed/<15	41	4.1	burnout/3.5-4.4
36	Female	Married	Bachelor's degree	Dhaka	34000	8	1	Govt	Tertiary	Yes	6	30	36	60	Yes	No	No	No	Senior Staff Nurse/Staff Nurse	0	1	0	0	0	2	2	1	2	2	3	2	3	2	3	3	3	3	3	4	4	4	3	3	1	19	at high risk/15-22	33	3.3	danger signs/2.5-3.4
28	Female	Unmarried	Master's degree or above	Dhaka	27000	5.2	0.1	Govt	Tertiary	Yes	5	55	36	60	No	No	No	No	Senior Staff Nurse/Staff Nurse	0	2	0	0	0	5	2	1	1	1	2	1	2	1	5	4	4	1	5	6	4	4	7	5	2	16	at high risk/15-22	45	4.5	very serious problem/4.5-5.4
25	Female	Unmarried	Diploma degree	Sylhet	11000	2	0.6	Private	Secondary	No	6	15	240	120	No	Yes	No	No	Senior Staff Nurse/Staff Nurse	0	3	1	0	0	4	3	2	1	2	2	2	2	1	5	4	5	2	6	6	4	5	5	7	4	19	at high risk/15-22	49	4.9	very serious problem/4.5-5.4
27.4	Female	Unmarried	Master's degree or above	Chattogram	40000	3	2.4	NGO	Primary	Yes	6	28	48	63	Yes	No	Yes	No	Senior Staff Nurse/Staff Nurse	0	1	0	0	0	1	1	1	1	1	1	1	1	1	6	4	7	1	4	6	6	6	3	4	1	9	non-exposed/<15	47	4.7	very serious problem/4.5-5.4
29	Male	Unmarried	Diploma degree	Sylhet	30000	5	5	Govt	Tertiary	Yes	8	30	36	60	Yes	Yes	No	No	Senior Staff Nurse/Staff Nurse	0	1	2	0	0	2	2	2	2	2	2	2	2	2	5	5	4	1	2	4	3	3	3	3	3	18	at high risk/15-22	33	3.3	danger signs/2.5-3.4
24	Female	Unmarried	Bachelor's degree	Dhaka	20000	2.6	1.4	Private	Tertiary	Yes	7	30	56	60	Yes	No	No	No	Senior Staff Nurse/Staff Nurse	0	1	0	1	0	2	2	1	2	2	5	2	2	2	4	6	5	1	4	5	4	2	6	1	2	20	at high risk/15-22	38	3.8	burnout/3.5-4.4
28.8	Female	Married	Master's degree or above	Sylhet	18000	8.3	5.8	Private	Tertiary	Yes	6	30	36	84	No	No	No	No	Senior Staff Nurse/Staff Nurse	1	2	2	0	0	2	2	2	3	2	3	2	1	2	4	7	3	3	3	3	2	3	5	2	5	19	at high risk/15-22	35	3.5	burnout/3.5-4.4
26	Female	Unmarried	Bachelor's degree	Dhaka	27000	2.3	0.3	Autocratic	Tertiary	Yes	6	3	36	60	No	Yes	No	No	Senior Staff Nurse/Staff Nurse	0	2	0	0	0	2	2	2	2	3	2	3	2	2	5	4	4	3	2	4	4	2	3	2	2	20	at high risk/15-22	33	3.3	danger signs/2.5-3.4
23	Female	Unmarried	Diploma degree	Dhaka	15000	2	2.2	Private	Tertiary	Yes	7	20	36	72	No	Yes	No	No	Senior Staff Nurse/Staff Nurse	0	3	1	0	0	3	2	2	1	5	2	1	2	1	7	7	5	5	4	4	7	3	5	7	4	19	at high risk/15-22	54	5.4	requires professional help/>5.4
24	Male	Unmarried	Bachelor's degree	Dhaka	12000	2	0.6	Private	Tertiary	No	6	60	9	0	No	Yes	No	Yes	Senior Staff Nurse/Staff Nurse	0	1	0	0	0	5	4	3	4	4	4	1	3	2	4	4	2	4	5	5	1	5	1	7	1	30	targets of bullying/>22	38	3.8	burnout/3.5-4.4
25.7	Female	Unmarried	Bachelor's degree	Dhaka	27000	1	0.3	Autocratic	Tertiary	Yes	7	27	6	78	Yes	No	No	No	Senior Staff Nurse/Staff Nurse	0	0	0	0	0	1	1	2	2	2	2	1	1	1	5	4	3	1	3	4	5	1	4	1	0	13	non-exposed/<15	31	3.1	danger signs/2.5-3.4
24.7	Female	Unmarried	Diploma degree	Chattogram	55000	0.7	0.7	NGO	Tertiary	Yes	8	40	42	60	Yes	Yes	Yes	Yes	Senior Staff Nurse/Staff Nurse	0	0	0	0	0	1	1	1	1	1	1	1	1	1	4	3	4	1	3	4	3	1	7	1	0	9	non-exposed/<15	31	3.1	danger signs/2.5-3.4
26	Female	Unmarried	Diploma degree	Dhaka	27000	3.4	0.4	Autocratic	Tertiary	Yes	7	40	36	60	Yes	Yes	No	No	Senior Staff Nurse/Staff Nurse	0	0	0	0	0	1	1	1	1	1	1	1	2	2	5	4	4	1	4	5	4	3	5	4	0	11	non-exposed/<15	39	3.9	burnout/3.5-4.4
24.4	Female	Married	Bachelor's degree	Dhaka	27000	1	0.5	Autocratic	Tertiary	Yes	8	30	45	72	Yes	Yes	No	No	Senior Staff Nurse/Staff Nurse	0	3	0	0	0	2	2	2	2	4	2	1	2	1	1	7	7	1	7	7	1	1	1	1	3	18	at high risk/15-22	34	3.4	burnout/3.5-4.4
26.5	Female	Married	Master's degree or above	Dhaka	45000	4.8	2.5	Govt	Tertiary	Yes	10	40	56	90	No	Yes	Yes	Yes	Supervisor/Matron/In-charge	0	3	3	0	0	1	1	2	2	1	2	2	2	2	6	6	5	2	6	6	5	5	7	6	6	15	at high risk/15-22	54	5.4	requires professional help/>5.4
50	Female	Married	Bachelor's degree	Sylhet	49000	27	27	Govt	Tertiary	Yes	8	10	36	60	Yes	Yes	Yes	No	Senior Staff Nurse/Staff Nurse	0	0	0	0	0	2	2	2	2	1	2	2	2	2	7	7	6	2	3	6	7	3	4	3	0	17	at high risk/15-22	48	4.8	very serious problem/4.5-5.4
24	Male	Unmarried	Bachelor's degree	Sylhet	20000	3.5	2.5	Private	Tertiary	Yes	8	80	40	96	No	Yes	No	Yes	Senior Staff Nurse/Staff Nurse	2	3	1	0	0	2	2	1	1	3	1	1	3	5	7	7	2	3	6	5	7	7	7	4	6	19	at high risk/15-22	55	5.5	requires professional help/>5.4
30	Female	Married	Bachelor's degree	Sylhet	26000	8	7	Private	Tertiary	Yes	6	15	36	47	No	Yes	No	No	Senior Staff Nurse/Staff Nurse	0	1	0	0	0	1	1	1	1	2	2	1	2	1	4	7	7	7	7	7	3	4	5	1	1	12	non-exposed/<15	52	5.2	very serious problem/4.5-5.4
31.8	Female	Unmarried	Bachelor's degree	Khulna	22000	2.3	2.3	Govt	Secondary	Yes	8	30	36	84	No	No	No	No	Senior Staff Nurse/Staff Nurse	1	3	2	0	0	2	2	4	2	2	2	3	2	2	4	5	5	3	4	4	1	4	3	3	6	21	at high risk/15-22	36	3.6	burnout/3.5-4.4
25	Female	Unmarried	Bachelor's degree	Dhaka	26000	3	1	Autocratic	Secondary	Yes	8	70	42	60	No	No	No	No	Senior Staff Nurse/Staff Nurse	1	3	3	0	0	5	5	5	2	3	4	4	4	2	3	4	4	5	3	2	3	1	4	2	7	34	targets of bullying/>22	31	3.1	danger signs/2.5-3.4
29	Female	Married	Bachelor's degree	Sylhet	30000	4.4	0.8	Govt	Tertiary	Yes	7	40	36	60	No	Yes	No	No	Senior Staff Nurse/Staff Nurse	0	3	2	3	2	2	2	3	2	2	2	2	2	2	4	4	4	1	4	4	5	4	1	2	10	19	at high risk/15-22	33	3.3	danger signs/2.5-3.4
26	Male	Unmarried	Diploma degree	Dhaka	20000	2.1	0.7	NGO	Secondary	No	8	15	48	55	No	No	No	No	Senior Staff Nurse/Staff Nurse	0	0	0	0	0	1	4	1	2	2	2	2	4	2	4	4	1	6	1	6	4	4	5	1	0	20	at high risk/15-22	36	3.6	burnout/3.5-4.4
23.7	Male	Unmarried	Bachelor's degree	Dhaka	20000	1.2	2.2	Private	Primary	No	6	10	8	12	Yes	Yes	Yes	Yes	Senior Staff Nurse/Staff Nurse	1	1	2	2	2	3	3	3	3	3	4	4	3	3	3	4	3	4	4	4	4	5	4	2	8	29	targets of bullying/>22	37	3.7	burnout/3.5-4.4
26	Female	Unmarried	Diploma degree	Dhaka	15000	1	2.2	Private	Tertiary	No	5	50	72	360	No	Yes	No	No	Senior Staff Nurse/Staff Nurse	0	0	1	0	0	1	5	5	1	1	1	1	1	1	7	7	1	1	7	7	7	7	7	7	1	17	at high risk/15-22	58	5.8	requires professional help/>5.4
24	Female	Unmarried	Bachelor's degree	Sylhet	13000	0.7	0.7	Private	Tertiary	No	4	24	36	84	No	No	No	No	Senior Staff Nurse/Staff Nurse	0	3	0	0	0	2	2	1	2	5	5	2	2	2	2	4	7	1	7	7	2	3	7	1	3	23	targets of bullying/>22	41	4.1	burnout/3.5-4.4
30.5	Female	Married	Bachelor's degree	Chattogram	26000	2.6	2.6	Govt	Primary	No	8	25	48	60	No	No	No	No	Senior Staff Nurse/Staff Nurse	0	2	3	0	0	1	1	2	1	5	1	2	2	1	4	3	5	5	4	4	3	1	2	2	5	16	at high risk/15-22	33	3.3	danger signs/2.5-3.4
32	Female	Married	Master's degree or above	Chattogram	26118	0.9	0.9	Govt	Tertiary	Yes	8	10	36	60	Yes	No	No	No	Senior Staff Nurse/Staff Nurse	0	0	0	0	0	5	2	2	2	5	5	5	2	2	6	7	7	3	7	7	3	7	7	5	0	30	targets of bullying/>22	59	5.9	requires professional help/>5.4
34	Female	Married	Bachelor's degree	Dhaka	34000	13	7	Govt	Tertiary	Yes	6	60	36	60	Yes	No	Yes	No	Senior Staff Nurse/Staff Nurse	0	1	0	0	0	2	2	1	2	1	3	2	4	2	4	4	4	5	4	5	3	3	3	4	1	19	at high risk/15-22	39	3.9	burnout/3.5-4.4
28	Female	Married	Master's degree or above	Dhaka	25325	5	5.2	Govt	Secondary	Yes	8	40	36	60	Yes	Yes	No	No	Senior Staff Nurse/Staff Nurse	0	3	0	0	0	2	2	2	2	4	2	2	2	1	6	6	6	1	6	6	4	4	2	3	3	19	at high risk/15-22	44	4.4	very serious problem/4.5-5.4
25	Male	Unmarried	Bachelor's degree	Sylhet	14000	2.1	1.2	Private	Tertiary	Yes	7	15	30	62	Yes	Yes	No	Yes	Senior Staff Nurse/Staff Nurse	0	3	2	0	0	2	2	2	4	2	4	2	2	3	4	3	3	1	4	4	3	3	6	3	5	23	targets of bullying/>22	34	3.4	burnout/3.5-4.4
30.8	Female	Unmarried	Bachelor's degree	Dhaka	27000	3.5	1.6	Autocratic	Tertiary	No	5	15	48	72	Yes	Yes	No	No	Senior Staff Nurse/Staff Nurse	0	3	3	0	0	2	5	2	5	5	2	2	5	2	4	7	7	4	5	7	3	4	7	5	6	30	targets of bullying/>22	53	5.3	very serious problem/4.5-5.4
25.2	Female	Married	Diploma degree	Dhaka	28000	3.3	1.6	Private	Tertiary	Yes	7	2	48	84	No	Yes	Yes	No	Senior Staff Nurse/Staff Nurse	0	0	0	0	0	2	2	1	2	2	2	2	2	2	4	3	3	3	3	3	4	3	4	4	0	17	at high risk/15-22	34	3.4	burnout/3.5-4.4
24.8	Male	Married	Diploma degree	Sylhet	19000	4.8	4.8	Private	Tertiary	No	4	50	76	76	No	No	No	Yes	Senior Staff Nurse/Staff Nurse	0	0	0	3	3																				6		targets of bullying/>22			requires professional help/>5.4
23	Male	Unmarried	Bachelor's degree	Dhaka	6000	0.3	0.3	Private	Primary	Yes	7	40	42	70	No	Yes	No	Yes	Senior Staff Nurse/Staff Nurse	0	0	0	0	0	2	2	1	1	2	1	1	1	1	4	3	5	3	5	3	4	3	7	1	0	12	non-exposed/<15	38	3.8	burnout/3.5-4.4
36.7	Male	Married	Bachelor's degree	Dhaka	40000	17.2	8.3	Govt	Tertiary	Yes	6	100	36	60	Yes	No	No	No	Senior Staff Nurse/Staff Nurse	1	3	2	1	0	2	4	3	4	3	5	5	5	5	4	4	5	4	4	4	4	1	1	2	7	36	targets of bullying/>22	33	3.3	danger signs/2.5-3.4
28	Female	Married	Bachelor's degree	Rangpur	27000	4	2.5	Govt	Secondary	No	5	45	36	24	No	No	No	No	Senior Staff Nurse/Staff Nurse	0	3	2	1	0	2	1	3	1	3	1	2	2	2	6	6	5	4	5	6	4	6	4	7	6	17	at high risk/15-22	53	5.3	very serious problem/4.5-5.4
36	Female	Married	Bachelor's degree	Sylhet	35000	10	7	Govt	Tertiary	Yes	8	20	36	60	No	No	No	No	Senior Staff Nurse/Staff Nurse	1	1	0	0	0	2	1	2	2	2	2	3	2	2	7	5	4	1	2	2	3	2	3	2	2	18	at high risk/15-22	31	3.1	danger signs/2.5-3.4
42	Female	Married	Master's degree or above	Sylhet	40000	20	15	Govt	Tertiary	Yes	8	5	42	60	Yes	Yes	Yes	Yes	Senior Staff Nurse/Staff Nurse	1	0	0	0	0	3	2	1	3	3	3	1	1	2	5	5	3	3	4	1	2	3	4	2	1	19	at high risk/15-22	32	3.2	danger signs/2.5-3.4
29.6	Female	Unmarried	Bachelor's degree	Dhaka	33000	11	5	Govt	Tertiary	Yes	6	30	36	60	Yes	No	Yes	No	Senior Staff Nurse/Staff Nurse	0	1	0	0	0	2	3	2	2	1	3	2	4	2	4	5	5	3	3	4	4	3	4	3	1	21	at high risk/15-22	38	3.8	burnout/3.5-4.4
25	Male	Unmarried	Bachelor's degree	Dhaka	15000	4	4	Private	Secondary	Yes	10	120	6	96	Yes	Yes	No	No	Senior Staff Nurse/Staff Nurse	0	3	2	0	0	1	1	1	1	1	1	1	5	1	4	4	3	3	3	4	3	3	4	1	5	13	non-exposed/<15	32	3.2	danger signs/2.5-3.4
26	Male	Married	Bachelor's degree	Dhaka	30000	4	2.5	NGO	Tertiary	Yes	5	100	56	48	No	Yes	No	No	Senior Staff Nurse/Staff Nurse	1	1	1	1	1	2	2	2	2	2	3	2	2	2	2	3	4	4	3	3	3	3	3	3	5	19	at high risk/15-22	31	3.1	danger signs/2.5-3.4
24	Female	Married	Bachelor's degree	Dhaka	28000	1	0.2	Autocratic	Tertiary	Yes	7	3	38	72	Yes	No	No	No	Senior Staff Nurse/Staff Nurse	0	2	0	0	0	4	2	2	2	2	4	2	4	3	5	4	4	4	5	4	4	3	5	3	2	25	targets of bullying/>22	41	4.1	burnout/3.5-4.4
47	Female	Married	Diploma degree	Chattogram	35000	27	22	Govt	Primary	Yes	5	70	52	48	No	Yes	No	Yes	Senior Staff Nurse/Staff Nurse	0	3	0	0	0	2	2	2	2	2	2	2	2	2	4	4	4	4	4	4	3	3	5	3	3	18	at high risk/15-22	38	3.8	burnout/3.5-4.4
26	Female	Married	Bachelor's degree	Sylhet	17000	4.5	4.5	Private	Tertiary	No	6	50	42	91	No	No	No	No	Supervisor/Matron/In-charge	0	2	1	0	0	1	5	5	5	1	1	5	5	5	7	7	7	3	7	7	3	7	3	3	3	33	targets of bullying/>22	54	5.4	requires professional help/>5.4
24.8	Female	Unmarried	Bachelor's degree	Dhaka	16100	0.7	0.7	Private	Tertiary	Yes	6	12	42	80	No	Yes	No	No	Senior Staff Nurse/Staff Nurse	0	0	0	0	0	1	1	2	1	1	1	2	1	1	5	4	3	1	4	4	4	2	4	3	0	11	non-exposed/<15	34	3.4	burnout/3.5-4.4
26	Female	Married	Diploma degree	Dhaka	29000	4	2.3	Autocratic	Tertiary	Yes	9	15	50	60	Yes	No	No	No	Senior Staff Nurse/Staff Nurse	0	3	1	0	0	2	2	2	2	2	3	2	3	3	3	3	4	4	4	5	3	4	2	4	4	21	at high risk/15-22	36	3.6	burnout/3.5-4.4
23.2	Female	Unmarried	Bachelor's degree	Dhaka	17000	1.9	0.1	Private	Tertiary	Yes	7	5	51	96	Yes	Yes	Yes	Yes	Senior Staff Nurse/Staff Nurse	0	0	0	1	0	1	1	2	1	2	2	2	2	1	5	7	5	4	4	7	3	3	6	4	1	14	non-exposed/<15	48	4.8	very serious problem/4.5-5.4
28	Female	Married	Bachelor's degree	Dhaka	29000	4.4	2.4	Govt	Tertiary	Yes	0	20	36	60	No	No	No	No	Senior Staff Nurse/Staff Nurse	0	0	0	0	0	2	2	1	4	2	3	2	2	2	6	4	5	3	7	7	6	4	5	4	0	20	at high risk/15-22	51	5.1	very serious problem/4.5-5.4
30	Female	Married	Master's degree or above	Barishal	26000	4.5	0.8	Govt	Tertiary	Yes	6	50	36	60	No	No	No	No	Senior Staff Nurse/Staff Nurse	0	0	0	1	0	2	2	2	2	1	1	2	3	2	7	6	7	4	6	7	6	6	4	6	1	17	at high risk/15-22	59	5.9	requires professional help/>5.4
35	Female	Married	Diploma degree	Sylhet	30000	8	5	Govt	Tertiary	Yes	8	40	36	60	No	No	No	No	Senior Staff Nurse/Staff Nurse	0	0	0	0	0	2	2	2	2	2	2	2	2	2	7	2	4	1	3	4	3	2	3	3	0	18	at high risk/15-22	32	3.2	danger signs/2.5-3.4
38	Female	Married	Master's degree or above	Dhaka	38000	10	5	Govt	Tertiary	Yes	8	40	48	36	Yes	No	Yes	No	Senior Staff Nurse/Staff Nurse	0	1	0	1	0	1	2	2	1	1	2	1	2	1	3	4	4	2	4	4	3	3	4	1	2	13	non-exposed/<15	32	3.2	danger signs/2.5-3.4
28.4	Female	Married	Bachelor's degree	Dhaka	32000	5.2	4.7	Govt	Tertiary	Yes	8	40	36	60	Yes	No	No	No	Senior Staff Nurse/Staff Nurse	0	2	1	0	0	2	2	2	2	2	3	2	4	2	4	4	4	3	3	3	4	3	3	3	3	21	at high risk/15-22	34	3.4	burnout/3.5-4.4
26.4	Female	Married	Diploma degree	Dhaka	32000	4.8	4.5	Govt	Tertiary	Yes	6	30	36	60	Yes	No	No	No	Senior Staff Nurse/Staff Nurse	0	2	2	0	0	3	2	4	5	4	5	5	5	2	4	4	5	4	4	4	1	2	2	3	4	35	targets of bullying/>22	33	3.3	danger signs/2.5-3.4
27.6	Male	Married	Master's degree or above	Dhaka	30000	4.5	2.6	Govt	Tertiary	Yes	6	20	36	60	Yes	No	No	No	Senior Staff Nurse/Staff Nurse	1	2	3	1	0	3	4	3	3	3	5	3	4	2	5	5	5	5	5	5	3	6	6	4	7	30	targets of bullying/>22	49	4.9	very serious problem/4.5-5.4
35.2	Female	Married	Diploma degree	Dhaka	34000	12.7	4.6	Govt	Tertiary	Yes	8	20	36	60	Yes	No	Yes	No	Senior Staff Nurse/Staff Nurse	0	2	1	0	0	2	2	3	4	4	4	2	2	3	4	4	3	4	4	3	3	3	3	3	3	26	targets of bullying/>22	34	3.4	burnout/3.5-4.4
32	Female	Married	Bachelor's degree	Dhaka	30000	8	3	Govt	Tertiary	Yes	8	60	42	66	Yes	No	No	No	Senior Staff Nurse/Staff Nurse	0	0	0	0	0	2	2	1	1	2	4	5	3	3	5	5	5	5	5	5	5	5	5	3	0	23	targets of bullying/>22	48	4.8	very serious problem/4.5-5.4
32.8	Female	Married	Bachelor's degree	Dhaka	34000	7.7	4.7	Govt	Tertiary	Yes	6	60	36	60	Yes	No	Yes	No	Senior Staff Nurse/Staff Nurse	0	1	0	0	0	2	2	1	3	2	3	1	2	2	5	5	5	4	4	5	4	3	3	5	1	18	at high risk/15-22	43	4.3	burnout/3.5-4.4
24	Male	Unmarried	Diploma degree	Chattogram	20000	1.2	2	Private	Tertiary	Yes	6	40	50	0	Yes	Yes	No	No	Senior Staff Nurse/Staff Nurse	1	3	1	1	0	2	2	2	5	2	5	2	2	2	5	5	3	3	5	3	3	5	4	3	6	24	targets of bullying/>22	39	3.9	burnout/3.5-4.4
54	Female	Married	Master's degree or above	Sylhet	49000	30	27	Govt	Tertiary	Yes	9	10	36	60	Yes	Yes	Yes	No	Senior Staff Nurse/Staff Nurse	0	0	0	0	0	2	1	2	3	2	2	1	1	2	6	7	7	6	1	3	2	6	4	2	0	16	at high risk/15-22	44	4.4	very serious problem/4.5-5.4
28	Male	Unmarried	Diploma degree	Sylhet	27000	3	3	Govt	Tertiary	Yes	8	20	36	60	No	No	No	No	Senior Staff Nurse/Staff Nurse	0	0	0	0	0	2	1	2	2	2	2	1	2	2	7	5	5	2	2	4	3	3	3	4	0	16	at high risk/15-22	38	3.8	burnout/3.5-4.4
24.5	Female	Married	Bachelor's degree	Sylhet	17000	0.6	0.6	Private	Tertiary	Yes	6	40	40	86	Yes	No	No	No	Senior Staff Nurse/Staff Nurse	0	3	1	0	0	2	2	1	2	2	4	2	4	2	5	4	4	3	3	4	5	4	5	4	4	21	at high risk/15-22	41	4.1	burnout/3.5-4.4
26	Female	Unmarried	Bachelor's degree	Dhaka	27000	1.2	0.2	Autocratic	Tertiary	Yes	7	25	42	48	Yes	No	No	No	Senior Staff Nurse/Staff Nurse	0	3	0	0	0	2	2	2	2	4	2	2	2	2	6	6	6	1	7	6	4	6	4	6	3	20	at high risk/15-22	52	5.2	very serious problem/4.5-5.4
24	Female	Unmarried	Bachelor's degree	Rajshahi	20000	1.6	0.7	NGO	Secondary	Yes	8	20	48	60	Yes	Yes	No	No	Senior Staff Nurse/Staff Nurse	0	2	1	2	0	1	1	1	2	3	3	1	4	5	5	4	4	1	3	6	4	6	7	1	5	21	at high risk/15-22	41	4.1	burnout/3.5-4.4
33	Female	Married	Bachelor's degree	Dhaka	33000	7	5	Govt	Tertiary	Yes	6	50	36	60	Yes	No	Yes	No	Senior Staff Nurse/Staff Nurse	0	1	2	0	0	1	1	1	2	2	4	2	2	1	4	4	3	2	3	3	3	3	3	4	3	16	at high risk/15-22	32	3.2	danger signs/2.5-3.4
31.6	Female	Married	Diploma degree	Chattogram	29000	9.4	4.4	Govt	Secondary	Yes	8	50	36	72	No	Yes	Yes	Yes	Senior Staff Nurse/Staff Nurse	0	3	2	0	0	5	2	2	2	3	5	3	5	5	4	7	4	5	7	7	4	7	7	1	5	32	targets of bullying/>22	53	5.3	very serious problem/4.5-5.4
25	Male	Unmarried	Bachelor's degree	Sylhet	10000	1	1	Private	Tertiary	Yes	7	20	25	3	Yes	Yes	No	No	Senior Staff Nurse/Staff Nurse	1	1	1	2	1	3	2	1	5	4	5	4	3	3	4	4	4	4	4	4	4	2	3	4	6	30	targets of bullying/>22	37	3.7	burnout/3.5-4.4
24.5	Male	Married	Master's degree or above	Chattogram	47000	2.8	0.8	NGO	Secondary	Yes	6	10	48	105	Yes	No	No	No	Senior Staff Nurse/Staff Nurse	0	3	2	0	0	2	2	3	2	2	2	1	3	2	3	5	6	3	5	6	1	3	2	7	5	19	at high risk/15-22	41	4.1	burnout/3.5-4.4
28	Male	Unmarried	Bachelor's degree	Dhaka	29000	5	2.4	Govt	Tertiary	Yes	9	20	48	60	Yes	No	No	No	Senior Staff Nurse/Staff Nurse	1	3	1	0	0	4	3	3	3	4	5	3	3	2	5	6	5	5	6	6	4	4	5	7	5	30	targets of bullying/>22	53	5.3	very serious problem/4.5-5.4
25	Female	Married	Bachelor's degree	Sylhet	27000	3	2.8	Govt	Tertiary	Yes	6	100	48	60	No	No	No	No	Senior Staff Nurse/Staff Nurse	3	3	2	0	0	1	2	2	2	2	2	5	2	1	7	6	6	6	5	6	4	6	7	4	8	19	at high risk/15-22	57	5.7	requires professional help/>5.4
26	Female	Married	Master's degree or above	Dhaka	26000	2	0.3	Autocratic	Tertiary	Yes	6	30	37	66	Yes	No	No	No	Senior Staff Nurse/Staff Nurse	0	3	0	0	0	2	2	2	2	2	2	2	2	2	6	4	3	2	3	3	5	1	7	2	3	18	at high risk/15-22	36	3.6	burnout/3.5-4.4
28	Male	Married	Bachelor's degree	Chattogram	26000	4	0.1	Govt	Primary	Yes	7	50	42	60	Yes	No	No	No	Senior Staff Nurse/Staff Nurse	1	3	3	0	0	5	5	5	5	5	5	5	5	5	7	7	7	7	7	7	4	7	6	7	7	45	targets of bullying/>22	66	6.6	requires professional help/>5.4
23.2	Female	Unmarried	Diploma degree	Mymensingh	10000	2.2	2.2	Private	Tertiary	No	6	15	48	60	Yes	No	No	Yes	Senior Staff Nurse/Staff Nurse	0	3	0	0	0	2	1	1	5	5	5	1	1	1	1	2	4	3	4	4	4	3	4	4	3	22	at high risk/15-22	33	3.3	danger signs/2.5-3.4
27	Male	Married	Diploma degree	Chattogram	29000	4	4	Govt	Secondary	Yes	6	80	36	60	No	No	No	No	Senior Staff Nurse/Staff Nurse	0	3	3	0	0	1	1	2	2	2	1	1	1	1	5	7	7	3	6	6	4	4	3	4	6	12	non-exposed/<15	49	4.9	very serious problem/4.5-5.4
29	Male	Unmarried	Master's degree or above	Sylhet	28000	5	3	Govt	Tertiary	Yes	8	10	36	60	Yes	Yes	No	No	Senior Staff Nurse/Staff Nurse	2	2	2	0	0	3	3	3	2	2	2	1	1	2	6	3	3	1	2	3	4	5	6		6	19	at high risk/15-22			requires professional help/>5.4
25.3	Female	Unmarried	Bachelor's degree	Dhaka	16000	1	1	Private	Community/Union	No	4	20	42	60	No	No	No	No	Senior Staff Nurse/Staff Nurse	0	1	0	0	0	2	2	1	1	1	2	2	2	2	4	4	3	3	5	5	4	4	5	3	1	15	at high risk/15-22	40	4	burnout/3.5-4.4
32	Female	Divorced	Master's degree or above	Mymensingh	26000	2.3	2.3	Govt	Tertiary	Yes	5	70	36	60	No	Yes	Yes	Yes	Senior Staff Nurse/Staff Nurse	0	1	0	1	0	2	3	3	5	2	4	4	1	2	5	6	6	4	4	4	4	5	5	5	2	26	targets of bullying/>22	48	4.8	very serious problem/4.5-5.4
25	Female	Unmarried	Bachelor's degree	Rangpur	7250	3.3	3.3	Private	Tertiary	Yes	6	50	60	92	No	No	No	No	Senior Staff Nurse/Staff Nurse	1	0	0	0	0	1	5	1	5	1	2	1	5	2	4	5	4	1	7	7	1	7	4	1	1	23	targets of bullying/>22	41	4.1	burnout/3.5-4.4
24.4	Female	Married	Bachelor's degree	Dhaka	18000	2.3	2.3	Private	Tertiary	No	7	13	42	72	No	No	No	No	Senior Staff Nurse/Staff Nurse	1	3	3	1	0	5	5	5	5	5	4	3	4	4	7	5	6	3	6	6	3	5	7	5	8	40	targets of bullying/>22	53	5.3	very serious problem/4.5-5.4
33.2	Female	Married	Bachelor's degree	Dhaka	36000	9.3	4.6	Govt	Tertiary	Yes	6	55	42	60	Yes	Yes	Yes	No	Senior Staff Nurse/Staff Nurse	0	2	0	0	0	2	2	2	3	2	3	2	4	2	3	3	3	4	3	4	3	3	5	4	2	22	at high risk/15-22	35	3.5	burnout/3.5-4.4
25.3	Female	Unmarried	Diploma degree	Dhaka	15000	2	1.3	Private	Tertiary	No	6	50	40	96	No	No	No	Yes	Senior Staff Nurse/Staff Nurse	3	3	2	0	0	2	2	2	1	5	2	2	2	2	7	7	5	2	4	4	3	5	4	6	8	20	at high risk/15-22	47	4.7	very serious problem/4.5-5.4
27	Female	Unmarried	Master's degree or above	Dhaka	27000	3.3	0.1	Govt	Tertiary	Yes	5	40	48	60	No	No	No	No	Senior Staff Nurse/Staff Nurse	0	3	2	0	1	2	1	2	2	2	4	2	2	2	6	6	7	3	4	3	3	3	6	5	6	19	at high risk/15-22	46	4.6	very serious problem/4.5-5.4
27.4	Male	Unmarried	Diploma degree	Dhaka	27000	4.3	0.9	Govt	Tertiary	Yes	6	60	36	60	Yes	No	No	No	Senior Staff Nurse/Staff Nurse	0	3	1	0	0	4	4	3	4	5	5	2	3	3	5	5	5	5	6	5	1	1	1	3	4	33	targets of bullying/>22	37	3.7	burnout/3.5-4.4
25.2	Male	Unmarried	Bachelor's degree	Sylhet	22000	3.5	2.5	Private	Tertiary	Yes	8	30	35	56	Yes	Yes	No	No	Senior Staff Nurse/Staff Nurse	0	0	0	0	0	2	2	2	2	5	2	2	2	1	7	7	7	2	6	3	3	5	7	3	0	20	at high risk/15-22	50	5	very serious problem/4.5-5.4
26	Female	Unmarried	Bachelor's degree	Dhaka	28000	2	1	Govt	Tertiary	Yes	6	60	40	60	No	No	No	No	Senior Staff Nurse/Staff Nurse	0	3	3	0	0	5	5	5	5	5	5	5	5	5	7	5	7	1	7	1	1	7	1	1	6	45	targets of bullying/>22	38	3.8	burnout/3.5-4.4
31.3	Male	Divorced	Diploma degree	Dhaka	29000	2.6	2.2	Govt	Tertiary	Yes	6	30	48	60	No	No	No	No	Senior Staff Nurse/Staff Nurse	1	2	2	0	0	2	2	4	2	4	2	2	2	4	7	6	6	2	7	7	5	3	6	7	5	24	targets of bullying/>22	56	5.6	requires professional help/>5.4
27	Male	Unmarried	Bachelor's degree	Sylhet	25000	4.2	4.2	Private	Tertiary	Yes	10	6	36	72	No	No	No	No	Senior Staff Nurse/Staff Nurse	0	0	0	0	0	2	1	1	1	5	5	2	4	4	7	4	3	1	4	4	4	6	1	5	0	25	targets of bullying/>22	39	3.9	burnout/3.5-4.4
29	Female	Married	Master's degree or above	Dhaka	29000	2.3	2.3	Govt	Secondary	Yes	6	26	60	120	Yes	Yes	No	No	Senior Staff Nurse/Staff Nurse	0	3	3	1	0	2	2	3	2	2	3	1	2	2	7	7	6	4	4	5	6	3	6	1	7	19	at high risk/15-22	49	4.9	very serious problem/4.5-5.4
31.2	Female	Married	Bachelor's degree	Dhaka	34000	10.9	4.5	Govt	Tertiary	Yes	6	30	36	60	Yes	No	No	No	Senior Staff Nurse/Staff Nurse	1	2	0	0	0	4	3	3	4	3	5	5	5	2	4	4	3	3	4	4	2	2	2	3	3	34	targets of bullying/>22	31	3.1	danger signs/2.5-3.4
24.4	Female	Unmarried	Bachelor's degree	Sylhet	17500	1.5	0.8	Private	Tertiary	Yes	9	40	30	84	Yes	No	No	No	Senior Staff Nurse/Staff Nurse	0	3	1	0	0	4	2	4	2	5	3	5	5	3	5	4	2	3	4	7	4	2	6	5	4	33	targets of bullying/>22	42	4.2	burnout/3.5-4.4
27	Female	Unmarried	Diploma degree	Sylhet	27000	4	2	Govt	Tertiary	Yes	8	20	36	60	Yes	Yes	Yes	No	Senior Staff Nurse/Staff Nurse	2	0	0	0	0	2	2	2	3	3	2	3	2	2	6	2	2	3	3	4	3	4	4	4	2	21	at high risk/15-22	35	3.5	burnout/3.5-4.4
35.3	Female	Unmarried	Bachelor's degree	Dhaka	20000	6	6	Autocratic	Community/Union	Yes	7	60	70	8	Yes	Yes	No	No	Senior Staff Nurse/Staff Nurse	0	3	0	0	0	2	1	1	2	2	2	1	2	2	4	4	5	3	2	4	4	3	1	4	3	15	at high risk/15-22	34	3.4	burnout/3.5-4.4
22.8	Female	Unmarried	Master's degree or above	Dhaka	22000	1.8	1.2	Private	Tertiary	Yes	9	30	42	50	Yes	Yes	Yes	No	Senior Staff Nurse/Staff Nurse	0	1	1	1	0	2	2	2	2	2	2	2	5	5	3	4	5	1	3	6	4	3	5	4	3	24	targets of bullying/>22	38	3.8	burnout/3.5-4.4
25	Female	Unmarried	Diploma degree	Dhaka	13000	1	1	Private	Primary	Yes	7	10	150	75	Yes	Yes	No	Yes	Senior Staff Nurse/Staff Nurse	0	0	0	0	0	1	1	1	1	2	2	1	1	1	4	4	1	1	4	4	3	4	5	7	0	11	non-exposed/<15	37	3.7	burnout/3.5-4.4
22	Female	Unmarried	Diploma degree	Barishal	7000	1	1	Private	Primary	No	8	50	50	10	Yes	No	No	No	Senior Staff Nurse/Staff Nurse	3	3	3	3	3	2	3	2	2	4	2	2	4	2	5	3	3	4	4	3	4	5	5	1	15	23	targets of bullying/>22	37	3.7	burnout/3.5-4.4
30	Female	Married	Master's degree or above	Barishal	30000	4.2	4.2	Govt	Secondary	Yes	5	50	36	40	No	No	No	No	Senior Staff Nurse/Staff Nurse	0	1	0	0	0	1	1	2	1	2	2	2	2	1	4	3	4	1	4	5	4	3	6	1	1	14	non-exposed/<15	35	3.5	burnout/3.5-4.4
24	Female	Unmarried	Bachelor's degree	Dhaka	28000	2	1	Autocratic	Tertiary	Yes	6	25	48	84	No	No	No	No	Senior Staff Nurse/Staff Nurse	2	3	0	1	0	2	2	2	1	5	5	4	2	3	5	7	7	5	7	6	4	4	6	7	6	26	targets of bullying/>22	58	5.8	requires professional help/>5.4
27	Female	Unmarried	Master's degree or above	Dhaka	32000	4.3	2	Govt	Secondary	Yes	6	30	36	48	Yes	No	No	No	Senior Staff Nurse/Staff Nurse	0	3	3	0	0	2	2	2	1	1	2	2	2	1	4	4	4	3	3	4	3	3	5	4	6	15	at high risk/15-22	37	3.7	burnout/3.5-4.4
29	Female	Married	Diploma degree	Dhaka	30000	8	2.5	Govt	Secondary	Yes	6	50	40	60	No	Yes	No	No	Senior Staff Nurse/Staff Nurse	0	3	1	0	1	2	1	1	1	2	2	2	1	2	7	6	7	6	5	5	4	3	3	2	5	14	non-exposed/<15	48	4.8	very serious problem/4.5-5.4
23	Male	Married	Bachelor's degree	Dhaka	6000	0.5	0.5	Private	Tertiary	No	7	20	40	60	Yes	No	No	No	Senior Staff Nurse/Staff Nurse	0	1	1	0	0	2	5	2	5	5	2	4	5	3	5	6	5	4	4	4	4	3	2	1	2	33	targets of bullying/>22	38	3.8	burnout/3.5-4.4
30	Female	Married	Diploma degree	Sylhet	30000	3	3	Govt	Tertiary	Yes	6	15	48	84	No	No	No	No	Senior Staff Nurse/Staff Nurse	0	0	0	0	0	5	5	5	5	5	1	5	5	5	7	7	7	7	7	1	1	1	1	1	0	41	targets of bullying/>22	40	4	burnout/3.5-4.4
30	Female	Unmarried	Master's degree or above	Dhaka	29000	5	2.3	Govt	Secondary	Yes	6	40	36	60	No	Yes	No	No	Senior Staff Nurse/Staff Nurse	0	3	3	0	0	2	2	2	1	1	2	2	2	2	6	6	7	4	4	5	4	4	4	3	6	16	at high risk/15-22	47	4.7	very serious problem/4.5-5.4
27	Female	Unmarried	Diploma degree	Sylhet	27000	3	2	Govt	Tertiary	Yes	8	40	42	60	No	Yes	No	No	Senior Staff Nurse/Staff Nurse	1	0	0	0	0	2	2	2	2	2	2				6	4	2	3	3	4	4	4	4	3	1		targets of bullying/>22	37	3.7	burnout/3.5-4.4
24.4	Female	Unmarried	Bachelor's degree	Dhaka	20000	2.8	0.7	NGO	Secondary	Yes	8	20	20	72	Yes	No	No	No	Senior Staff Nurse/Staff Nurse	0	1	1	1	0	2	1	1	1	1	2	2	2	1	4	3	3	3	3	3	4	3	4	1	3	13	non-exposed/<15	31	3.1	danger signs/2.5-3.4
24	Male	Unmarried	Diploma degree	Dhaka	17000	1.8	2	Private	Tertiary	No	6	3	60	60	No	No	No	No	Senior Staff Nurse/Staff Nurse	1	2	3	0	0	5	5	3	3	5	2	2	5	5	5	7	5	3	3	5	2	3	7	2	6	35	targets of bullying/>22	42	4.2	burnout/3.5-4.4
26	Male	Married	Bachelor's degree	Rajshahi	25000	4	0.9	Govt	Secondary	Yes	6	30	36	60	Yes	No	No	No	Senior Staff Nurse/Staff Nurse	3	3	3	3	0	3	2	3	3	5	2	2	3	2	1	3	4	4	4	4	2	7	1	1	12	25	targets of bullying/>22	31	3.1	danger signs/2.5-3.4
30	Male	Unmarried	Master's degree or above	Chattogram	40000	5	3	Govt	Secondary	Yes	7	100	50	12	No	No	No	Yes	Senior Staff Nurse/Staff Nurse	1	0	1	0	0	2	2	2	2	2	1	2	1	2	4	3	3	1	3	6	4	3	4	4	2	16	at high risk/15-22	35	3.5	burnout/3.5-4.4
30	Male	Unmarried	Master's degree or above	Dhaka	31000	5.6	5	Govt	Tertiary	Yes	6	10	40	60	No	No	No	No	Senior Staff Nurse/Staff Nurse	1	3	1	0	0	2	2	2	2	2	2	2	2	2	4	6	6	3	5	6	2	2	6	5	5	18	at high risk/15-22	45	4.5	very serious problem/4.5-5.4
21.9	Female	Unmarried	Diploma degree	Dhaka	17000	1.4	0.6	Private	Tertiary	Yes	7	8	48	44	No	No	No	No	Senior Staff Nurse/Staff Nurse	0	0	0	0	0	1	1	2	1	1	2	2	2	1	4	3	3	1	4	5	3	1	7	2	0	13	non-exposed/<15	33	3.3	danger signs/2.5-3.4
24	Male	Unmarried	Bachelor's degree	Barishal	10800	1	0.6	Private	Tertiary	Yes	8	30	8	12	No	No	No	No	Senior Staff Nurse/Staff Nurse	0	3	3	0	0	1	1	1	1	2	2	2	2	2	4	4	4	1	4	4	4	3	3	1	6	14	non-exposed/<15	32	3.2	danger signs/2.5-3.4
28	Male	Married	Bachelor's degree	Dhaka	27640	5	2.5	Govt	Tertiary	Yes	10	10	42	60	No	Yes	No	No	Senior Staff Nurse/Staff Nurse	2	3	2	0	0	2	2	2	2	2	2	1	2	2	4	5	5	2	6	5	3	3	4	1	7	17	at high risk/15-22	38	3.8	burnout/3.5-4.4
42	Female	Married	Bachelor's degree	Sylhet	40000	10	10	Govt	Tertiary	Yes	8	13	40	60	No	No	No	No	Senior Staff Nurse/Staff Nurse	0	0	1	0	0	4	4	4	4	4	4	3	4	3	7	7	6	5	5	4	2	4	4		1	34	targets of bullying/>22			requires professional help/>5.4
23.8	Female	Unmarried	Diploma degree	Rangpur	18000	1	1	Private	Secondary	No	6	27	48	96	No	Yes	No	No	Senior Staff Nurse/Staff Nurse	0	3	3	0	0	2	3	2	1	2	3	2	3	1	5	7	7	1	7	7	1	7	7	1	6	19	at high risk/15-22	50	5	very serious problem/4.5-5.4
32.4	Female	Married	Bachelor's degree	Rangpur	27000	10	2.3	Govt	Secondary	Yes	7	20	40	60	No	No	No	No	Senior Staff Nurse/Staff Nurse	0	3	3	2	0	1	1	1	5	5	1	2	2	5	5	1	7	1	5	5	4	1	7	4	8	23	targets of bullying/>22	40	4	burnout/3.5-4.4
35.3	Male	Married	Master's degree or above	Sylhet	28000	14.4	2.2	Govt	Tertiary	Yes	7	100	36	60	Yes	Yes	No	No	Senior Staff Nurse/Staff Nurse	2	3	3	3	1	2	2	2	2	2	2	2	2	2	4	3	4	3	5	4	3	3	5	4	12	18	at high risk/15-22	38	3.8	burnout/3.5-4.4
23	Male	Married	Diploma degree	Khulna	10000	6	0.6	Private	Secondary	Yes	6	40	48	72	No	Yes	No	No	Senior Staff Nurse/Staff Nurse	1	1	1	1	0	1	1	5	5	5	5	5	5	5	7	5	3	1	7	4	4	4	3	1	4	37	targets of bullying/>22	39	3.9	burnout/3.5-4.4
24.8	Female	Unmarried	Diploma degree	Dhaka	16000	3	3	Autocratic	Tertiary	Yes	8	16	12	12	No	No	No	No	Senior Staff Nurse/Staff Nurse	0	1	0	1	1	2	2	2	2	1	2	2	1	2	4	4	2	3	1	3	3	2	7	4	3	16	at high risk/15-22	33	3.3	danger signs/2.5-3.4
24.3	Female	Unmarried	Bachelor's degree	Chattogram	50000	1.5	0.7	NGO	Primary	No	6	20	30	120	Yes	Yes	No	Yes	Senior Staff Nurse/Staff Nurse	2	2	1	0	0	2	5	2	5	2	2	1	2	5	5	3	2	3	5	6	4	1	5	4	5	26	targets of bullying/>22	38	3.8	burnout/3.5-4.4
26.8	Male	Unmarried	Bachelor's degree	Sylhet	18000	1.2	0.8	Private	Tertiary	Yes	10	22	56	84	Yes	Yes	No	No	Senior Staff Nurse/Staff Nurse	2	3	3	0	0	1	1	1	1	5	2	2	2	1	7	7	2	1	1	2	4	2	7	1	8	16	at high risk/15-22	34	3.4	burnout/3.5-4.4
26.8	Female	Married	Diploma degree	Dhaka	27000	4.2	0.11	Govt	Tertiary	Yes	6	35	36	60	Yes	No	No	No	Senior Staff Nurse/Staff Nurse	0	3	1	0	0	5	4	3	4	4	5	1	4	3	6	7	7	1	5	6	1	2	2	3	4	33	targets of bullying/>22	40	4	burnout/3.5-4.4
29	Male	Married	Master's degree or above	Dhaka	30000	4	1	Govt	Tertiary	Yes	6	20	60	60	No	No	Yes	Yes	Senior Staff Nurse/Staff Nurse	1	2	2	0	0	2	2	2	2	2	2	2	5	5	3	4	5	4	1	5	4	3	5	2	5	24	targets of bullying/>22	36	3.6	burnout/3.5-4.4
22	Female	Unmarried	Diploma degree	Dhaka	18000	0.8	0.4	Private	Tertiary	Yes	6	3	56	96	No	Yes	Yes	Yes	Senior Staff Nurse/Staff Nurse	0	0	0	0	0	1	1	1	2	2	2	2	2	2	4	4	4	1	4	4	4	4	4	1	0	15	at high risk/15-22	34	3.4	burnout/3.5-4.4
27.5	Female	Married	Diploma degree	Chattogram	27500	6.3	2.5	Govt	Primary	Yes	8	50	54	84	No	No	No	No	Senior Staff Nurse/Staff Nurse	0	3	2	0	0	2	2	2	2	1	2	2	2	2	5	5	5	5	6	7	3	3	6	5	5	17	at high risk/15-22	50	5	very serious problem/4.5-5.4
26	Male	Married	Bachelor's degree	Chattogram	26116	3.7	0.1	Govt	Secondary	Yes	7	60	36	60	No	No	No	No	Senior Staff Nurse/Staff Nurse	0	0	0	0	0	2	2	1	5	1	1	2	1	1	4	3	7	1	7	7	3	7	3	3	0	16	at high risk/15-22	45	4.5	very serious problem/4.5-5.4
24	Female	Married	Diploma degree	Khulna	10000	2	2	Private	Tertiary	No	5	20	36	42	Yes	Yes	No	No	Senior Staff Nurse/Staff Nurse	0	0	0	0	0	1	1	1	1	1	1	1	1	1	4	3	4	2	5	5	4	2	5	1	0	9	non-exposed/<15	35	3.5	burnout/3.5-4.4
24.3	Female	Married	Bachelor's degree	Dhaka	20000	7	0.2	Private	Tertiary	Yes	7	18	30	48	Yes	Yes	No	No	Senior Staff Nurse/Staff Nurse	1	3	3	0	0	2	2	4	2	2	2	5	2	2	5	5	3	2	5	5	7	5	4	5	7	23	targets of bullying/>22	46	4.6	very serious problem/4.5-5.4
35.9	Female	Married	Diploma degree	Dhaka	33000	11.2	4.5	Govt	Tertiary	Yes	6	60	36	60	Yes	No	No	Yes	Senior Staff Nurse/Staff Nurse	0	3	1	0	0	4	5	3	4	3	5	5	2	3	5	5	7	1	5	5	1	3	1	3	4	34	targets of bullying/>22	36	3.6	burnout/3.5-4.4
30.2	Female	Married	Master's degree or above	Dhaka	30211	2.3	2.3	Govt	Tertiary	Yes	6	50	36	60	No	No	No	No	Senior Staff Nurse/Staff Nurse	0	2	1	0	0	2	2	1	2	1	2	2	2	1	5	5	6	2	4	4	4	1	4	3	3	15	at high risk/15-22	38	3.8	burnout/3.5-4.4
25.2	Female	Unmarried	Bachelor's degree	Sylhet	22000	1	5	Private	Tertiary	Yes	6.5	20	60	84	Yes	Yes	No	No	Senior Staff Nurse/Staff Nurse	0	0	0	0	0	2	2	2	1	2	2	2	2	1	3	4	4	1	4	4	4	4	6	3	0	16	at high risk/15-22	37	3.7	burnout/3.5-4.4
28.7	Male	Married	Bachelor's degree	Dhaka	27460	4.8	2.3	Govt	Tertiary	Yes	7	4	36	60	Yes	No	No	No	Senior Staff Nurse/Staff Nurse	1	3	1	0	0	2	1	2	1	2	2	2	2	1	5	4	6	1	4	4	3	4	2	1	5	15	at high risk/15-22	34	3.4	burnout/3.5-4.4
24	Female	Unmarried	Bachelor's degree	Dhaka	19000	0.5	0.5	Private	Tertiary	Yes	6	200	36	96	No	Yes	No	Yes	Senior Staff Nurse/Staff Nurse	0	3	2	0	0	1	2	1	1	2	2	1	1	2	6	6	5	3	4	7	1	1	4	5	5	13	non-exposed/<15	42	4.2	burnout/3.5-4.4
24.6	Female	Unmarried	Bachelor's degree	Dhaka	27000	1.5	0.2	Govt	Tertiary	Yes	8	24	36	72	No	No	No	No	Senior Staff Nurse/Staff Nurse	0	2	2	0	0	2	4	1	1	2	1	1	5	2	5	4	4	3	4	4	4	1	4	4	4	19	at high risk/15-22	37	3.7	burnout/3.5-4.4
25.2	Female	Unmarried	Diploma degree	Dhaka	25000	1.2	0.5	Private	Primary	Yes	8	50	56	96	No	Yes	No	No	Senior Staff Nurse/Staff Nurse	1	0	0	0	0	1	2	2	2	1	5	1	2	1	4	4	1	1	3	2	4	2	6	4	1	17	at high risk/15-22	31	3.1	danger signs/2.5-3.4
30	Female	Unmarried	Diploma degree	Chattogram	28000	8	2.6	Govt	Tertiary	Yes	6	2	42	60	Yes	No	No	No	Senior Staff Nurse/Staff Nurse	1	3	2	3	0	2	2	2	2	2	2	2	2	2	4	4	4	3	4	4	3	3	4	3	9	18	at high risk/15-22	36	3.6	burnout/3.5-4.4
28	Female	Married	Diploma degree	Dhaka	26000	4	4	Govt	Primary	Yes	8	50	48	48	No	No	No	No	Senior Staff Nurse/Staff Nurse	0	0	0	0	0	1	5	5	5	5	5	5	5	5	4	7	7	1	7	7	5	7	6	4	0	41	targets of bullying/>22	55	5.5	requires professional help/>5.4
27	Female	Married	Bachelor's degree	Sylhet	27000	7	3	Govt	Tertiary	Yes	8	45	48	60	Yes	No	No	No	Senior Staff Nurse/Staff Nurse	0	3	0	0	0	2	2	2	2	2	1	2	2	2	1	1	1	7	7	7	1	1	7	1	3	17	at high risk/15-22	34	3.4	burnout/3.5-4.4
24.6	Male	Unmarried	Bachelor's degree	Chattogram	12000	0.8	0.8	Private	Tertiary	No	7	20	12	5	No	No	No	No	Supervisor/Matron/In-charge	1	2	3	0	0	2	4	2	2	4	5	2	2	3	6	5	5	4	7	6	3	3	5	4	6	26	targets of bullying/>22	48	4.8	very serious problem/4.5-5.4
40	Male	Married	Diploma degree	Sylhet	36000	18	10	Govt	Tertiary	Yes	9	40	36	0	Yes	No	No	No	Senior Staff Nurse/Staff Nurse	1	1	1	0	0	3	3	3	3	3	4	1	1	1	5	5	5	1	2	3	3	3	4	3	3	22	at high risk/15-22	34	3.4	burnout/3.5-4.4
32.4	Female	Married	Bachelor's degree	Dhaka	27000	6.2	1	Govt	Tertiary	Yes	6	60	36	60	Yes	No	No	No	Senior Staff Nurse/Staff Nurse	0	0	0	0	0	2	2	2	3	2	3	2	3	2	4	3	4	3	3	4	3	3	3	3	0	21	at high risk/15-22	33	3.3	danger signs/2.5-3.4
25.3	Female	Unmarried	Master's degree or above	Dhaka	27000	1.5	0.3	Autocratic	Tertiary	Yes	8	30	36	60	Yes	No	Yes	No	Senior Staff Nurse/Staff Nurse	0	3	3	3	0	5	5	5	2	2	2	2	2	2	5	4	4	2	4	5	4	4	4	4	9	27	targets of bullying/>22	40	4	burnout/3.5-4.4
25.4	Female	Married	Master's degree or above	Dhaka	27000	2.5	0.2	Autocratic	Tertiary	Yes	6	30	48	72	No	No	No	No	Senior Staff Nurse/Staff Nurse	0	3	3	0	0	2	2	2	5	4	4	4	2	5	5	7	7	4	4	5	4	6	5	4	6	30	targets of bullying/>22	51	5.1	very serious problem/4.5-5.4
28	Female	Unmarried	Diploma degree	Sylhet	27000	4	3	Govt	Tertiary	Yes	8	25	36	60	Yes	No	No	No	Senior Staff Nurse/Staff Nurse	0	0	0	0	0	2	2	1	1	2	2	1	1	1	7	4	3	1	2	3	3	3	5	2	0	13	non-exposed/<15	33	3.3	danger signs/2.5-3.4
50	Male	Married	Bachelor's degree	Rangpur	45000	21	21	Govt	Primary	Yes	6	45	46	36	Yes	No	No	No	Senior Staff Nurse/Staff Nurse	0	0	0	0	0	1	2	2	2	1	1	2	1	1	5	4	5	4	7	5	1	7	3	4	0	13	non-exposed/<15	45	4.5	very serious problem/4.5-5.4
27	Female	Married	Master's degree or above	Khulna	25814	5	2.3	Govt	Secondary	No	8	30	36	60	Yes	No	No	No	Senior Staff Nurse/Staff Nurse	0	1	3	0	0	1	1	1	2	2	2	2	1	1	3	4	5	1	4	4	3	3	3	2	4	13	non-exposed/<15	32	3.2	danger signs/2.5-3.4
[truncated: 24 more columns]
